# Supplementary material for: Unveiling a Novel Role of Cdc42 in Pyruvate Metabolism Pathway to Mediate Insecticidal Activity of Beauveria bassiana
Source: J Fungi (Basel). 2022 Apr 12;8(4):394. doi: 10.3390/jof8040394 (PMC9031566; doi:10.3390/jof8040394)
Supplement: Supplementary file 1 [file jof-08-00394-s001.zip]

Archive with 2 entries (2 files):
- jof-1672492-supplementary.pdf
- Table S2-A list of DEGs.xlsx
