# Supplementary material for: Unveiling a Novel Role of Cdc42 in Pyruvate Metabolism Pathway to Mediate Insecticidal Activity of Beauveria bassiana
Source: J Fungi (Basel). 2022 Apr 12;8(4):394. doi: 10.3390/jof8040394 (PMC9031566; doi:10.3390/jof8040394)
Supplement: Supplementary file 1 [file jof-08-00394-s001.zip › Table S2-A list of DEGs.xlsx]

## Sheet: 表达差异详情表
Gene_id	Gene name	Gene description	FC(Cdc/wt)	Log2FC(Cdc/wt)	Pvalue	Padjust	Significant	Regulate	wt1	wt2	wt3	Cdc1	Cdc2	Cdc3	wt	Cdc
gene7821	BBA_07822	ornithine decarboxylase	2175.32	11.087	1.79142e-13	8.23881e-11	yes	up	0	0	0	3.2	6.73	28.29	0	12.74
gene2311	BBA_02312	eukaryotic aspartyl protease	1476.42	10.5279	0.00704898	0.087844	yes	up	0	0	0	0	12.47	4.44	0	5.63667
gene5031	BBA_05032	DUF967 domain-containing protein	969.261	9.92074	6.00504e-15	3.22204e-12	yes	up	0	0	0	28.86	17.49	13.62	0	19.99
gene7810	BBA_07811	Cytochrome P450 CYP5099A1	599.783	9.2283	2.70835e-48	1.30786e-44	yes	up	6.17	1.13	1.59	218.16	149.7	141.73	2.96333	169.863
gene5056	BBA_05057	lysophospholipase precursor	508.205	8.98927	1.21884e-12	4.20413e-10	yes	up	0	0	0	2.22	1.69	1.74	0	1.88333
gene9362	BBA_09363	hypothetical protein	480.375	8.90802	1.27626e-26	2.46522e-23	yes	up	0.18	1.12	1.45	87.98	609.45	439.55	0.916667	378.993
gene8992	BBA_08993	conidial pigment biosynthesis scytalone dehydratase Arp1	187.927	7.55403	0.00262905	0.0455223	yes	up	0	0	0	9.01	0.46	0	0	3.15667
gene6569	BBA_06570	Ankyrin repeat protein	171.371	7.42098	0.00126589	0.0272062	yes	up	0	0	0	0	1.27	2.85	0	1.37333
gene6656	BBA_06657	hypothetical protein	154.182	7.26849	0.00194867	0.0373417	yes	up	0	0	0	3.38	1.6	0	0	1.66
gene995	BBA_00996	serine/threonine-protein kinase MAK	125.739	6.97429	0.039841	0.272472	yes	up	0	0	0	1.27	0	0	0	0.423333
gene9513	BBA_09514	xanthine dehydrogenase	117.424	6.87559	0.00403593	0.0615262	yes	up	0	0	0	0.3	0	0.28	0	0.193333
gene3411	BBA_03412	putative cell wall glycoprotein	107.999	6.75487	5.52156e-40	1.77757e-36	yes	up	1.28	0.66	4.26	142.19	136.14	172.99	2.06667	150.44
gene7596	BBA_07597	hypothetical protein	104.247	6.70386	3.98523e-13	1.59024e-10	yes	up	5.54	11.3	13.38	974.76	63.16	514.67	10.0733	517.53
gene4719	BBA_04720	hypothetical protein	96.514	6.59266	1.37534e-13	6.64154e-11	yes	up	13.25	10.06	9.64	88.99	1478.68	1394.76	10.9833	987.477
gene8179	BBA_08180	MFS multidrug resistance transporter, putative	80.606	6.33282	1.83851e-24	2.9594e-21	yes	up	1.56	2.03	1.43	227.27	64.58	64.84	1.67333	118.897
gene3633	BBA_03634	hypothetical protein	73.27	6.19515	0.0138357	0.13876	yes	up	0	0	0	0	3.57	3.68	0	2.41667
gene7808	BBA_07809	protease S8 tripeptidyl peptidase I (cln2)	73.116	6.19212	2.55469e-21	2.74147e-18	yes	up	0.18	0.33	1.26	48.39	31.47	37.87	0.59	39.2433
gene6636	BBA_06637	hypothetical protein	64.955	6.02136	1.07977e-06	8.54788e-05	yes	up	0.04	0.18	0.16	20.76	1.69	0.47	0.126667	7.64
gene3409	BBA_03410	7-dehydrocholesterol reductase	62.764	5.97186	4.22831e-21	4.0837e-18	yes	up	0.02	0.11	0.09	5.3	4.25	2.71	0.0733333	4.08667
gene7689	BBA_07690	hypothetical protein	54.428	5.76628	1.21558e-07	1.30445e-05	yes	up	0.84	3.99	52.83	812.38	1031.59	1007	19.22	950.323
gene4655	BBA_04656	hypothetical protein	53.672	5.7461	0.00134818	0.0284731	yes	up	0	0	0	1.13	2.22	1.24	0	1.53
gene8370	BBA_08371	hypothetical protein	40.523	5.34066	1.24271e-10	3.00114e-08	yes	up	0.17	1.87	2.29	109.69	26.23	48.65	1.44333	61.5233
gene7786	BBA_07787	cobalamin synthesis protein	38.774	5.27703	0.00138377	0.0291025	yes	up	0.1	0.49	1.29	0.21	41.42	22.63	0.626667	21.42
gene791	BBA_00792	beta-1, 3 exoglucanase precursor	38.675	5.27333	6.52185e-10	1.16644e-07	yes	up	0.62	2.76	4.17	207.83	38.95	28.07	2.51667	91.6167
gene3077	BBA_03078	Cytochrome P450 CYP68N1	36.679	5.19689	1.38245e-05	0.000790042	yes	up	0.26	1.39	1.01	87.52	4.89	1.36	0.886667	31.2567
gene3773	BBA_03774	hypothetical protein	35.628	5.15495	0.00804807	0.0969181	yes	up	0	0	0	0.44	0.57	0.33	0	0.446667
gene7385	BBA_07386	hypothetical protein	32.507	5.02267	0.0169787	0.157853	yes	up	0	0	0	4.23	8.75	9.16	0	7.38
gene7812	BBA_07813	hypothetical protein	32.027	5.00122	8.73219e-08	9.58358e-06	yes	up	0.66	7.16	3.89	277.93	41.6	38.03	3.90333	119.187
gene7636	BBA_07637	hypothetical protein	31.498	4.97717	0.00416337	0.0624301	yes	up	20.74	122.58	1485.34	45518	2354.37	2645	542.887	16839.1
gene111	BBA_00112	hypothetical protein	31.213	4.96407	0.0331083	0.241693	yes	up	0	0	0	5.67	1.99	0.52	0	2.72667
gene7814	BBA_07815	Cytochrome P450 CYP504B10	29.123	4.86406	1.26288e-07	1.34032e-05	yes	up	0.7	8.42	5.7	307.8	50.63	50.9	4.94	136.443
gene7987	BBA_07988	hypothetical protein	26.622	4.73457	2.38769e-18	1.64717e-15	yes	up	8.12	11.92	32.02	541.32	445.64	294.69	17.3533	427.217
gene5307	BBA_05308	acyltransferase-like protein	26.33	4.71866	0.0470058	0.301837	yes	up	0	0	0	0.39	0.04	0.16	0	0.196667
gene8717	BBA_08718	ankyrin repeat protein	25.344	4.66359	4.12719e-19	3.3217e-16	yes	up	0.33	0.7	0.82	23.55	10.48	9.3	0.616667	14.4433
gene7806	BBA_07807	taurine catabolism dioxygenase TauD	25.103	4.64977	2.23305e-11	6.34318e-09	yes	up	1.06	6.18	5.57	180.47	63.81	58.1	4.27	100.793
gene7884	BBA_07885	hypothetical protein	23.818	4.574	0.0124313	0.130502	yes	up	0	0.24	0	4.42	0.76	1.13	0.08	2.10333
gene5737	BBA_05738	hypothetical protein	22.701	4.50465	0.0191516	0.169794	yes	up	0	0.05	0	0.07	0.64	0.45	0.0166667	0.386667
gene1385	BBA_01386	histone H2A, putative	22.321	4.48034	1.32494e-07	1.3909e-05	yes	up	0.12	0.06	0.06	3.09	1.07	0.98	0.08	1.71333
gene6282	BBA_06283	hypothetical protein	22.11	4.46664	2.12951e-08	2.67101e-06	yes	up	20.38	13.92	22.06	1100.15	178.49	85.49	18.7867	454.71
gene8538	BBA_08539	putative SAM-dependent methyltransferase	21.529	4.42818	0.000685973	0.0175268	yes	up	0	0	0.65	7.59	2.25	3.22	0.216667	4.35333
gene2998	BBA_02999	hydrophobin-like protein	18.703	4.22523	1.13544e-09	1.86311e-07	yes	up	47.06	102.11	297.7	6732.96	1524.02	1838.5	148.957	3365.16
gene2037	BBA_02038	efflux pump antibiotic resistance protein	17.915	4.16312	0.0204028	0.177204	yes	up	0.06	0	0	0.23	0.36	0.45	0.02	0.346667
gene6381	BBA_06382	hypothetical protein	17.652	4.14177	0.00519627	0.0715033	yes	up	0	0	6.51	17.66	33.61	51.76	2.17	34.3433
gene2136	BBA_02137	putative peptidylarginine deiminase	17.537	4.13231	1.86958e-12	6.0188e-10	yes	up	0.81	0.18	0.76	9.84	5.76	12.03	0.583333	9.21
gene5004	BBA_05005	hypothetical protein	17.278	4.11088	0.00897427	0.104552	yes	up	0	0.13	0.14	0.63	0.32	2.19	0.09	1.04667
gene9069	BBA_09070	hypothetical protein	17.025	4.08959	3.40406e-13	1.42941e-10	yes	up	41.63	78.3	187.76	1534.11	1705.03	1998.87	102.563	1746
gene454	BBA_00455	MYND domain protein, putative	16.049	4.00442	0.00205561	0.0384006	yes	up	1.41	6.07	3.51	88.21	7	1.19	3.66333	32.1333
gene524	BBA_00525	GPI anchored cell wall protein	15.998	3.99983	0.000236263	0.00776134	yes	up	0.23	0.17	1.13	18.81	1.28	3.14	0.51	7.74333
gene1382	BBA_01383	hypothetical protein	15.821	3.98378	2.4732e-06	0.000179595	yes	up	0.07	0.42	0.29	1.13	4.83	5.06	0.26	3.67333
gene4553	BBA_04554	putative NOT-56 mannosyltransferase G6G8.10	15.767	3.97886	3.12043e-05	0.00150685	yes	up	0.72	0	0.22	3.62	4.03	5.41	0.313333	4.35333
gene6617	BBA_06618	hypothetical protein	14.992	3.9061	0.0363267	0.256465	yes	up	0.12	0	0	0.64	0.37	0.79	0.04	0.6
gene5928	BBA_05929	WSC domain-containing protein	14.88	3.89529	1.4511e-16	9.34317e-14	yes	up	5.17	3.11	5.69	98.81	30.69	41.57	4.65667	57.0233
gene7559	BBA_07560	hypothetical protein	14.587	3.86666	3.37414e-05	0.00158963	yes	up	52.9	97.08	348.59	5964.26	851.96	502.95	166.19	2439.72
gene2280	BBA_02281	Zn-dependent alcohol dehydrogenases (ISS)	14.43	3.85104	1.25443e-05	0.000743266	yes	up	2.13	3.32	4	3.26	41.8	74.64	3.15	39.9
gene5624	BBA_05625	metal ion transporter metal ion transporter	14.279	3.83584	0.00067715	0.0174398	yes	up	2.07	0	1.63	27.15	9.58	11.68	1.23333	16.1367
gene2018	BBA_02019	hypothetical protein	13.309	3.73431	0.0315585	0.234998	yes	up	0.18	0	0	1.66	0.08	0.49	0.06	0.743333
gene7813	BBA_07814	phosphatidylserine decarboxylase family protein	13.224	3.72506	1.10813e-12	3.96382e-10	yes	up	12.14	30.48	25.48	456.37	203.73	195.24	22.7	285.113
gene3666	BBA_03667	methyltransferase domain-containing protein	13.067	3.70787	0.0116305	0.124256	yes	up	0	0.06	0.13	1.74	0.26	0.42	0.0633333	0.806667
gene7805	BBA_07806	glutamate carboxypeptidase	12.903	3.68967	2.15221e-07	2.0786e-05	yes	up	6.12	18.79	15.71	353.41	74.44	64.51	13.54	164.12
gene2395	BBA_02396	NADPH-dependent FMN reductase	12.57	3.65193	2.25681e-10	4.73832e-08	yes	up	1.79	4.01	9.57	64.67	56.05	57.54	5.12333	59.42
gene2613	BBA_02614	hypothetical protein	11.698	3.54823	0.000148781	0.00548446	yes	up	2.92	0.14	0.44	14.27	8.81	14.5	1.16667	12.5267
gene6422	BBA_06423	cation transport ATPase	11.657	3.54316	0.000152563	0.00558128	yes	up	2.08	0.11	1.82	28.28	10.34	4.56	1.33667	14.3933
gene9625	BBA_09626	hypothetical protein	11.392	3.50993	0.00149189	0.0305578	yes	up	0	1.43	0.51	0.52	6.3	6.42	0.646667	4.41333
gene2325	BBA_02326	sodium symporter family protein	11.202	3.48573	3.76527e-06	0.00025975	yes	up	2.16	2.62	2.19	4.22	28.7	56.78	2.32333	29.9
gene7809	BBA_07810	ABC transporter	11.139	3.47756	2.58661e-11	7.13757e-09	yes	up	1.06	2.17	1.78	31.01	10.19	10.6	1.67	17.2667
gene9064	BBA_09065	ribose-phosphate pyrophosphokinase, putative	10.662	3.41446	0.000146355	0.00541569	yes	up	5.57	4.74	6.93	52.32	7.63	10.55	5.74667	23.5
gene3201	BBA_03202	phospholipase C PLC-C	10.604	3.40654	0.000291487	0.00916997	yes	up	0.14	0.59	2.92	11.73	6.15	18.06	1.21667	11.98
gene5259	BBA_05260	CMGC/SRPK protein kinase	10.226	3.35421	1.35794e-05	0.000783597	yes	up	0.15	0.11	0.77	4.07	2.42	3.17	0.343333	3.22
gene7841	BBA_07842	cyanide hydratase	9.816	3.29518	1.31173e-33	3.16716e-30	yes	up	7.19	6.74	9.46	89.67	63.82	56.64	7.79667	70.0433
gene2418	BBA_02419	adhesin protein Mad1	9.678	3.27474	2.25366e-07	2.15503e-05	yes	up	8.92	8.02	14.52	206.44	45.49	42.55	10.4867	98.16
gene7420	BBA_07421	Flavin-binding monooxygenase-like family protein	9.621	3.26614	0.00135025	0.0284731	yes	up	0.03	0.08	0.03	0.35	0.41	0.44	0.0466667	0.4
gene7558	BBA_07559	putative aspartate protease	9.532	3.25274	5.04361e-07	4.27291e-05	yes	up	2.58	1.93	5.15	52.31	18.51	14.54	3.22	28.4533
gene9782	BBA_09783	hypothetical protein	9.363	3.22691	1.31956e-05	0.000772381	yes	up	0.2	0.97	0.18	5.89	1.42	1.21	0.45	2.84
gene2961	BBA_02962	hypothetical protein	9.181	3.19859	0.0006329	0.0164759	yes	up	2.09	2.03	3.89	60.46	6.65	3.54	2.67	23.55
gene10074	BBA_10075	hypothetical protein	8.963	3.16395	0.0172926	0.159363	yes	up	0	0.02	0.05	0.09	0.23	0.25	0.0233333	0.19
gene97	BBA_00098	major facilitator superfamily transporter	8.482	3.08446	0.0363118	0.256465	yes	up	0.03	0.03	0.03	0.04	0.3	0.41	0.03	0.25
gene8966	BBA_08967	fungal zinc cluster transcription factor	8.195	3.03474	3.50992e-05	0.00162195	yes	up	0.19	0.31	0.23	1.36	5.5	3.24	0.243333	3.36667
gene211	BBA_00212	proline dehydrogenase	8.165	3.02939	0.000120856	0.00468766	yes	up	7.77	5.89	10.24	7.15	73.69	90.62	7.96667	57.1533
gene1907	BBA_01908	hypothetical protein	8.017	3.00312	0.00287631	0.0483962	yes	up	0.61	0.2	0.2	0.92	2.02	4.21	0.336667	2.38333
gene1130	BBA_01131	hypothetical protein	7.972	2.99492	4.11638e-13	1.59024e-10	yes	up	14.19	7.42	16.31	128.87	92.89	59.24	12.64	93.6667
gene4790	BBA_04791	hypothetical protein	7.919	2.98525	0.00296949	0.049362	yes	up	0.58	0.43	1.51	0.53	15.03	5.7	0.84	7.08667
gene4689	BBA_04690	Na,H/K antiporter P-type ATPase	7.898	2.98145	4.47904e-10	8.31896e-08	yes	up	19.5	9.09	18.43	188.1	69.32	82.2	15.6733	113.207
gene8503	BBA_08504	hypothetical protein	7.843	2.97145	1.94666e-06	0.000145743	yes	up	87.15	106.92	309.57	2344.57	763.77	671.22	167.88	1259.85
gene5435	BBA_05436	hypothetical protein	7.747	2.9537	2.34043e-09	3.64578e-07	yes	up	20.93	13.61	24.21	256.21	75.47	102.41	19.5833	144.697
gene8434	BBA_08435	FAD binding domain-containing protein	7.528	2.91232	0.0039377	0.0604616	yes	up	9.65	21.64	17.13	3.5	204.79	114.34	16.14	107.543
gene7629	BBA_07630	Rieske domain-containing protein	7.501	2.90709	0.00292707	0.0489941	yes	up	0.2	0.48	0.5	5.56	2.28	0.74	0.393333	2.86
gene4	BBA_00005	ABC transporter transmembrane region	7.274	2.86266	1.73657e-06	0.000132061	yes	up	8.75	7.97	13.26	137.77	31.28	32.97	9.99333	67.34
gene4654	BBA_04655	hypothetical protein	7.257	2.85929	4.00919e-05	0.00180938	yes	up	14.62	59.74	57.69	140.87	528.55	261.5	44.0167	310.307
gene6567	BBA_06568	hypothetical protein	7.168	2.84152	0.0153968	0.148355	yes	up	1.4	0.72	2.37	5.34	18.74	4.44	1.49667	9.50667
gene7739	BBA_07740	RNA recognition domain-containing protein	7.155	2.83897	0.00271928	0.0465653	yes	up	0.07	0.07	0.02	0.46	0.24	0.41	0.0533333	0.37
gene2035	BBA_02036	iron permease FTR1 family protein	6.987	2.80476	1.36306e-05	0.000783597	yes	up	0.3	0.39	0.4	3.83	1.76	1.47	0.363333	2.35333
gene3064	BBA_03065	GliK protein	6.917	2.79013	0.000561695	0.0153678	yes	up	0.8	0.74	1.23	1.02	6.69	9.18	0.923333	5.63
gene6610	BBA_06611	hypothetical protein	6.868	2.77995	0.0054182	0.0734958	yes	up	0.25	0.44	1.19	9.89	1.49	0.91	0.626667	4.09667
gene8389	BBA_08390	hypothetical protein	6.752	2.75534	0.00207506	0.0385402	yes	up	22.7	60.89	64.84	24.27	415.51	449.36	49.4767	296.38
gene6547	BBA_06548	transient receptor potential (TRP) ion channel	6.734	2.75143	0.000134709	0.00510203	yes	up	1.51	2.91	3.26	35.92	5.62	7.03	2.56	16.19
gene7850	BBA_07851	hypothetical protein	6.702	2.74451	0.000883417	0.0209632	yes	up	0.08	0.09	0.6	1.46	1.83	1.28	0.256667	1.52333
gene9784	BBA_09785	3-hydroxybutyryl-CoA dehydratase	6.696	2.74322	4.31219e-05	0.00192811	yes	up	22.61	75.66	140.05	821.85	385.08	269.49	79.44	492.14
gene1872	BBA_01873	MFS transporter	6.693	2.74259	0.00071362	0.0180765	yes	up	4.56	6.02	11.21	110.39	14.67	12.86	7.26333	45.9733
gene8786	BBA_08787	ATP-binding cassette sub-family G member 5	6.669	2.73752	1.53572e-05	0.000867365	yes	up	0.1	0.23	0.14	0.75	1.03	1.06	0.156667	0.946667
gene1862	BBA_01863	hypothetical protein	6.564	2.7146	0.000407098	0.0119871	yes	up	178.45	120.73	366.33	3291.42	459.06	503.97	221.837	1418.15
gene9765	BBA_09766	hypothetical protein	6.512	2.70302	0.000681756	0.0175117	yes	up	2.66	2.2	9.06	61.11	14.34	13.47	4.64	29.64
gene6740	BBA_06741	hypothetical protein	6.504	2.70124	1.78358e-05	0.000984334	yes	up	6.52	8.11	7.59	95.78	21.77	17.12	7.40667	44.89
gene6281	BBA_06282	fungal specific transcription factor	6.466	2.69277	0.000335146	0.0102109	yes	up	6.01	15.24	21.15	138.42	25.23	19.68	14.1333	61.11
gene10214	BBA_10215	hypothetical protein	6.432	2.68533	0.0397559	0.272472	yes	up	0	0.31	0.38	2.95	0.63	0.36	0.23	1.31333
gene8661	BBA_08662	Cytochrome P450 CYP561D2P	6.376	2.67265	1.32393e-06	0.000103956	yes	up	0.28	0.51	1.01	4.15	2.73	3.55	0.6	3.47667
gene9467	BBA_09468	WSC domain-containing protein	6.362	2.6695	2.98186e-05	0.00146187	yes	up	10.34	8.71	13.6	123.31	28.51	28.81	10.8833	60.21
gene8180	BBA_08181	fungal specific transcription factor	6.222	2.63743	2.98163e-05	0.00146187	yes	up	1.03	1.07	1.52	16.64	2.63	3.11	1.20667	7.46
gene7663	BBA_07664	stearoyl-CoA desaturase	6.127	2.61509	0.00534989	0.0727736	yes	up	4.17	10.29	18.88	165.32	13.51	16.12	11.1133	64.9833
gene4575	BBA_04576	multicopper oxidase	6.091	2.60658	0.000172486	0.00607983	yes	up	1.58	1.55	2.87	24.27	6.25	3.71	2	11.41
gene3822	BBA_03823	naphthalene 1,2-dioxygenase subunit alpha	6.032	2.59269	0.00818756	0.097624	yes	up	1.75	0.23	0.16	0.2	1.34	3.01	0.713333	1.51667
gene6640	BBA_06641	HemK family methyltransferase	5.938	2.56986	0.0318339	0.235595	yes	up	0.85	1.08	0	0.54	1.19	1.88	0.643333	1.20333
gene9539	BBA_09540	hypothetical protein	5.833	2.54432	0.000929989	0.0217478	yes	up	3.34	5.07	6.59	65.23	8.32	10.09	5	27.88
gene7053	BBA_07054	C6 zinc finger domain-containing protein	5.804	2.53705	2.62933e-10	5.29042e-08	yes	up	57.98	106.8	191.66	747.05	681.44	815.05	118.813	747.847
gene6104	BBA_06105	hypothetical protein	5.797	2.53539	5.01197e-05	0.0022103	yes	up	0.54	0.4	0.5	4.91	1.07	1.78	0.48	2.58667
gene2612	BBA_02613	multicopper oxidase	5.76	2.52596	0.0036616	0.0572229	yes	up	0.63	0.08	0.14	2.44	1.05	0.99	0.283333	1.49333
gene2833	BBA_02834	allantoate permease	5.714	2.51459	0.000197435	0.00676178	yes	up	12.42	7.29	13.67	130.31	23.88	24.42	11.1267	59.5367
gene9462	BBA_09463	hypothetical protein	5.693	2.50923	0.037662	0.262439	yes	up	1.14	0.32	0	0.94	2.64	3.75	0.486667	2.44333
gene10057	BBA_10058	hypothetical protein	5.591	2.48307	0.00192053	0.0370229	yes	up	111.23	277.14	198.22	123.87	1249.48	1501.75	195.53	958.367
gene1090	BBA_01091	hypothetical protein	5.565	2.47633	6.08867e-07	5.06934e-05	yes	up	1.16	2.08	1.51	13.76	5.96	4.99	1.58333	8.23667
gene943	BBA_00944	nitrite transporter	5.536	2.4688	0.00177563	0.034785	yes	up	2.01	2.51	4.59	2.31	28.24	21.79	3.03667	17.4467
gene9538	BBA_09539	protein phosphatase regulator	5.46	2.44888	5.53377e-08	6.14313e-06	yes	up	1.06	0.81	1.75	8.09	7.26	4.09	1.20667	6.48
gene2094	BBA_02095	hypothetical protein	5.32	2.4115	0.0025216	0.0442793	yes	up	13.54	5.29	46.75	128.03	88.46	129.94	21.86	115.477
gene9285	BBA_09286	oxygenase-like protein	5.259	2.39482	0.00666692	0.0847054	yes	up	5.34	1.35	4.27	25.85	2.63	5.24	3.65333	11.24
gene3882	BBA_03883	phytase, putative	5.188	2.37507	4.75567e-07	4.06463e-05	yes	up	8.92	10.28	21.58	93.39	39.85	61.02	13.5933	64.7533
gene9627	BBA_09628	C6 zinc finger domain-containing protein	5.183	2.37388	0.0101805	0.113481	yes	up	0.13	0.12	0.08	0.07	0.72	0.6	0.11	0.463333
gene9078	BBA_09079	major facilitator superfamily protein	5.162	2.36782	1.87559e-06	0.000141519	yes	up	2.67	6.18	7.97	32.9	15.67	30.06	5.60667	26.21
gene7091	BBA_07092	UDP-galactopyranose mutase	5.128	2.35832	5.88451e-06	0.000386617	yes	up	0.99	0.96	1.05	8.08	2.21	3.9	1	4.73
gene5938	BBA_05939	fungal specific transcription factor	5.115	2.35487	0.0368373	0.258934	yes	up	0.08	0.46	1.14	7.37	0.35	0.73	0.56	2.81667
gene7953	BBA_07954	ammonium permease MepC	5.078	2.34439	3.77019e-15	2.14191e-12	yes	up	12.09	19.19	21.6	81.1	76.37	86.99	17.6267	81.4867
gene2180	BBA_02181	ornithine carbamoyltransferase	5.068	2.34147	1.33558e-06	0.000104025	yes	up	25.27	30.53	39.91	70.56	146.65	216.6	31.9033	144.603
gene3648	BBA_03649	glucose-repressible protein	5.057	2.33817	0.0113269	0.121957	yes	up	159.8	195.59	357.94	3184.5	157.18	203.77	237.777	1181.82
gene6531	BBA_06532	DUF500 domain protein	5.056	2.33787	0.00387103	0.0598183	yes	up	0.15	0.23	0.93	3.15	1.11	1.83	0.436667	2.03
gene6532	BBA_06533	alcohol oxidase	5.052	2.33674	0.000798279	0.0195184	yes	up	0.52	0.72	1.16	7.53	1.6	1.93	0.8	3.68667
gene3812	BBA_03813	late sexual development protein	4.964	2.31152	4.11079e-08	4.67082e-06	yes	up	17.29	20.33	44.53	141.36	108.4	121.72	27.3833	123.827
gene3439	BBA_03440	hypothetical protein	4.959	2.30996	2.50836e-08	3.02822e-06	yes	up	16.86	27.18	42.65	136.11	117.78	151.31	28.8967	135.067
gene6080	BBA_06081	allantoate permease	4.94	2.30462	0.000194573	0.00668751	yes	up	17.57	12.18	27.53	178.27	41.33	43.99	19.0933	87.8633
gene2999	BBA_03000	isochorismatase-like protein	4.922	2.2992	0.00877055	0.103001	yes	up	0.45	0.17	1	3.83	1.16	2.41	0.54	2.46667
gene774	BBA_00775	glutamate/Leucine/Phenylalanine/Valine dehydrogenase	4.91	2.29565	7.82097e-15	3.97552e-12	yes	up	113.5	171.03	193.47	874.36	645.63	622.06	159.333	714.017
gene4782	BBA_04783	UDP-N-acetylmuramate--L-alanine ligase	4.902	2.29346	0.00287486	0.0483962	yes	up	0.64	1.49	1.94	13.73	3.07	1.91	1.35667	6.23667
gene2795	BBA_02796	GNAT family acetyltransferase, putative	4.875	2.28552	0.00013831	0.00515753	yes	up	2.81	7.42	7.56	50.51	18.03	13.6	5.93	27.38
gene8733	BBA_08734	cyanide hydratase	4.849	2.27781	0.000252895	0.00816875	yes	up	9.48	13.53	20.92	136.66	31.11	34.1	14.6433	67.29
gene6213	BBA_06214	Cytochrome P450 CYP5293A1	4.791	2.26025	0.000153815	0.00558475	yes	up	0.43	0.69	0.8	4.66	1.81	2.1	0.64	2.85667
gene3408	BBA_03409	Cytochrome P450 CYP639A3	4.785	2.2586	0.00200161	0.0378308	yes	up	0.09	0.24	0.24	0.75	1.15	0.56	0.19	0.82
gene8298	BBA_08299	acetyltransferase, gnat family	4.766	2.25278	0.00872362	0.102622	yes	up	0.33	0.4	2.31	6.63	2.19	4.82	1.01333	4.54667
gene8764	BBA_08765	tyrosinase-like protein	4.737	2.24406	0.001145	0.0255391	yes	up	0.99	0.59	0.58	5.9	2.87	1.17	0.72	3.31333
gene2758	BBA_02759	hypothetical protein	4.721	2.23916	0.000793364	0.019497	yes	up	13.16	17.78	43.92	219.24	51.36	62.23	24.9533	110.943
gene5807	BBA_05808	cell wall protein	4.697	2.23166	6.16875e-05	0.00265972	yes	up	223.28	240.47	564.94	2613.06	746.16	1149.1	342.897	1502.77
gene3632	BBA_03633	hypothetical protein	4.675	2.22491	2.69356e-08	3.21165e-06	yes	up	0.63	1.03	1.14	4.45	4.02	2.15	0.933333	3.54
gene3334	BBA_03335	malate dehydrogenase	4.67	2.22343	0.000268113	0.00860278	yes	up	12.81	9.45	44.82	117.73	69.26	100.12	22.36	95.7033
gene9298	BBA_09299	sarcosine oxidase	4.645	2.21559	4.83255e-05	0.00214095	yes	up	1.09	4.3	4.26	16.67	12.87	11.56	3.21667	13.7
gene5346	BBA_05347	Ncp1-like protein	4.629	2.21063	0.00520182	0.0715033	yes	up	5.8	7.64	10.44	83.79	9.45	10.84	7.96	34.6933
gene965	BBA_00966	enoyl reductase	4.625	2.20933	0.014432	0.142522	yes	up	0.19	0.23	0.1	1.1	0.8	0.36	0.173333	0.753333
gene2607	BBA_02608	biotrophy-associated secreted protein 2	4.603	2.20267	0.000543357	0.0149508	yes	up	3.58	2.45	1.82	14.49	15.05	5.63	2.61667	11.7233
gene4582	BBA_04583	putative aldehyde dehydrogenase	4.595	2.20017	2.43251e-09	3.71241e-07	yes	up	97.66	151.19	159.12	774.19	596.36	350.58	135.99	573.71
gene8172	BBA_08173	hypothetical protein	4.595	2.2002	0.0497062	0.310845	yes	up	0.24	0.08	0.2	1.72	0.23	0.25	0.173333	0.733333
gene1909	BBA_01910	hypothetical protein	4.577	2.19435	2.82502e-05	0.00142104	yes	up	358.47	330.57	370.49	479.09	1595.44	1534.47	353.177	1203
gene1414	BBA_01415	hypothetical protein	4.575	2.19391	1.42793e-07	1.4829e-05	yes	up	1.33	1.72	1.57	13.05	4.04	5.19	1.54	7.42667
gene3418	BBA_03419	hypothetical protein	4.521	2.17677	0.000770886	0.0192383	yes	up	23.75	3.15	63.25	151.28	76.9	80.85	30.05	103.01
gene7533	BBA_07534	hypothetical protein	4.516	2.17511	0.00011971	0.00466193	yes	up	48.28	85.99	94.79	630.25	162.12	212.34	76.3533	334.903
gene6347	BBA_06348	fatty acid hydroxylase superfamily protein	4.504	2.17136	0.00228547	0.0414852	yes	up	10.46	15.08	12.82	122.7	14.91	26.24	12.7867	54.6167
gene4204	BBA_04205	major facilitator superfamily transporter	4.466	2.15887	3.3647e-08	3.8686e-06	yes	up	16.56	16.78	29.65	121	69.3	59.27	20.9967	83.19
gene1736	BBA_01737	F-box protein	4.441	2.15098	0.0480823	0.305513	yes	up	0.33	0.86	0.39	5.73	0.49	0.56	0.526667	2.26
gene7186	BBA_07187	serine/threonine-protein kinase crk1	4.437	2.1495	0.00821396	0.0976976	yes	up	14.87	17.34	33.76	222.84	28.08	24.69	21.99	91.87
gene5347	BBA_05348	beta-1,3-glucan-binding protein	4.417	2.14308	0.00144023	0.0297852	yes	up	16.17	19.08	24.09	182.18	32.29	32.14	19.78	82.2033
gene2117	BBA_02118	phosphatidylcholine-hydrolyzing phospholipase C	4.408	2.1401	0.0225425	0.188072	yes	up	0.65	2.72	5.65	41.47	5.75	2.18	3.00667	16.4667
gene2772	BBA_02773	glutamate synthase	4.4	2.13742	7.64456e-20	6.71193e-17	yes	up	7.83	5.13	6.92	27.57	24.24	26.59	6.62667	26.1333
gene933	BBA_00934	sterigmatocystin 8-O-methyltransferase	4.381	2.1312	0.00295719	0.0492423	yes	up	6.38	9.12	20.98	106.22	23.5	20.59	12.16	50.1033
gene4778	BBA_04779	putative secreted protein	4.329	2.1142	0.00150879	0.0308073	yes	up	0.19	0.14	0.57	1.24	0.78	1.45	0.3	1.15667
gene9459	BBA_09460	SAM dependent carboxyl methyltransferase	4.307	2.1068	0.00757756	0.0928183	yes	up	8.99	26.46	25.48	191.19	31.39	24.12	20.31	82.2333
gene6054	BBA_06055	dihydroflavonal-4-reductase protein	4.303	2.10539	9.53069e-07	7.67062e-05	yes	up	6.01	5.03	12.12	26.68	37.51	26.01	7.72	30.0667
gene2632	BBA_02633	alpha/beta hydrolase fold-3 domain containing protein	4.28	2.09767	0.00697044	0.0872027	yes	up	1.31	2.07	26.7	28.44	70.53	64.89	10.0267	54.62
gene9472	BBA_09473	dethiobiotin synthetase	4.236	2.08268	0.0100191	0.112973	yes	up	7.42	13.8	17.83	125.75	14.82	15.57	13.0167	52.0467
gene697	BBA_00698	restless-like transposase	4.169	2.05986	5.10438e-06	0.000342348	yes	up	2329.6	3599.56	3579.5	7492.65	10698.3	19171.1	3169.55	12454
gene9843	BBA_09844	vacuolar calcium ion transporter /H(+) exchanger	4.14	2.04964	0.033867	0.24633	yes	up	1.08	0.5	0.74	0.2	5.33	4.04	0.773333	3.19
gene7308	BBA_07309	Phosphoesterase-like protein	4.125	2.04431	0.00157508	0.0316259	yes	up	0.83	1.7	5.07	11.68	7.95	8.79	2.53333	9.47333
gene4699	BBA_04700	hypothetical protein	4.113	2.04016	0.0254891	0.204293	yes	up	2.12	4.51	7.95	47.63	4.57	5.03	4.86	19.0767
gene6886	BBA_06887	fatty acid synthase subunit alpha	4.112	2.0398	0.00661779	0.0847054	yes	up	12.79	9.1	11.96	102.94	13.89	13.24	11.2833	43.3567
gene8600	BBA_08601	hypothetical protein	4.105	2.03739	0.00220168	0.0405026	yes	up	1	0.48	1.12	2.1	1.81	5.16	0.866667	3.02333
gene1063	BBA_01064	hypothetical protein	4.088	2.03127	0.00176817	0.0347661	yes	up	1.21	1.53	0.93	8.49	2.94	2.82	1.22333	4.75
gene1846	BBA_01847	hypothetical protein	4.083	2.02947	0.0066487	0.0847054	yes	up	1.55	4.25	5.79	30.83	5.57	8.5	3.86333	14.9667
gene5822	BBA_05823	NAD-dependent epimerase/dehydratase	4.069	2.02459	0.0111803	0.121396	yes	up	0.55	0.18	0.37	1.94	1.51	0.68	0.366667	1.37667
gene6473	BBA_06474	cucumopine synthase	4.056	2.01998	1.96415e-05	0.00107181	yes	up	1570.7	1694.86	2077.61	12386	3833.01	4010.74	1781.06	6743.24
gene8742	BBA_08743	sarcosine oxidase	4.052	2.01855	0.00626381	0.0812025	yes	up	8.92	9.11	26.26	120.88	28.07	19.47	14.7633	56.14
gene2425	BBA_02426	histidinol and sodium permease	4.029	2.01031	0.0157187	0.149863	yes	up	0.06	0.11	0.25	0.59	0.54	0.39	0.14	0.506667
gene5394	BBA_05395	major allergen Asp f 2-like protein	4.026	2.00919	3.31316e-07	3.01873e-05	yes	up	2.99	2.7	3.99	17.79	10.61	9.39	3.22667	12.5967
gene3022	BBA_03023	hypothetical protein	3.994	1.99766	0.0216558	0.184926	yes	up	41.85	3.28	11.17	33.06	87.54	85.43	18.7667	68.6767
gene8824	BBA_08825	hypothetical protein	3.984	1.99439	2.43341e-10	5.00041e-08	yes	up	64.29	54.53	42.45	284.97	151.16	197.81	53.7567	211.313
gene8297	BBA_08298	maleylacetoacetate isomerase	3.953	1.98286	2.22655e-05	0.00117508	yes	up	4.77	4.63	7	29.94	10.52	19.89	5.46667	20.1167
gene6452	BBA_06453	hypothetical protein	3.908	1.96631	0.036439	0.256882	yes	up	5.3	20.12	6.19	9.21	68.78	42.58	10.5367	40.19
gene930	BBA_00931	7 alpha-cephem-methoxylase, putative	3.905	1.96535	0.00534527	0.0727736	yes	up	9.89	5.11	10.09	23	4.01	7.27	8.36333	11.4267
gene7135	BBA_07136	major facilitator superfamily transporter	3.892	1.96065	0.00472642	0.0671291	yes	up	0.13	0.42	0.5	1.7	1.3	0.77	0.35	1.25667
gene8511	BBA_08512	glycoside hydrolase family 29 protein	3.885	1.95782	0.0176479	0.161252	yes	up	0.17	0.39	0.79	0.58	2.14	1.93	0.45	1.55
gene8607	BBA_08608	ATP-citrate synthase subunit 1	3.874	1.95364	0.0028746	0.0483962	yes	up	65.72	59.03	64.65	505.63	94.67	86.72	63.1333	229.007
gene8402	BBA_08403	hypothetical protein	3.857	1.94746	0.000225168	0.00749886	yes	up	18.95	14.32	26.01	121.9	23.36	40.56	19.76	61.94
gene8734	BBA_08735	tousled-like kinase	3.842	1.94201	0.00141915	0.0296029	yes	up	5.06	11.36	14.54	69.92	18.26	22.49	10.32	36.89
gene3218	BBA_03219	hypothetical protein	3.804	1.92757	0.016637	0.15565	yes	up	123.22	31.18	36.19	116.85	102.08	258.03	63.53	158.987
gene7732	BBA_07733	Mating-type protein MAT1-1-1	3.801	1.92647	0.000463939	0.0132959	yes	up	1.17	1.9	1.34	9.25	3.01	3.37	1.47	5.21
gene8540	BBA_08541	short-chain dehydrogenase	3.779	1.91785	0.0359074	0.254248	yes	up	1.29	4.64	9.96	42.39	11.73	5.32	5.29667	19.8133
gene2697	BBA_02698	Cytochrome P450 CYP5080B3	3.774	1.91626	0.00293553	0.0490508	yes	up	28.89	26.7	41.76	247.24	50.95	46.3	32.45	114.83
gene5385	BBA_05386	major facilitator superfamily transporter	3.755	1.90896	0.000141659	0.00526209	yes	up	2.11	4.02	4.34	35.16	9.31	8.19	3.49	17.5533
gene5857	BBA_05858	glycosyl hydrolase family 47 protein	3.735	1.90119	0.00269583	0.046328	yes	up	0.26	0.57	0.94	2.97	1.17	1.94	0.59	2.02667
gene8534	BBA_08535	haloacid dehalogenase-like hydrolase	3.732	1.90011	0.0254478	0.204293	yes	up	0.32	4.93	6.7	15.28	13.59	12.36	3.98333	13.7433
gene6757	BBA_06758	Na/K ATPase alpha 1 subunit, putative	3.721	1.89581	0.000635388	0.0164962	yes	up	3.85	2.54	4.03	22.94	5.7	7.16	3.47333	11.9333
gene3500	BBA_03501	cyclopropane-fatty-acyl-phospholipid synthase	3.7	1.88749	8.58981e-05	0.00348573	yes	up	24.44	16.4	19.13	123.35	39.8	42.35	19.99	68.5
gene946	BBA_00947	hypothetical protein	3.694	1.88527	9.06025e-06	0.000560923	yes	up	7.82	5.16	5.72	16.5	28.54	18.6	6.23333	21.2133
gene2154	BBA_02155	Cytochrome P450 CYP6003A1	3.678	1.87876	0.00781855	0.094983	yes	up	1.21	10.1	8.75	15.48	26.53	24.32	6.68667	22.11
gene7136	BBA_07137	extracellular dioxygenase	3.677	1.87863	0.000581744	0.0155856	yes	up	0.75	0.44	0.49	2.6	1.18	1.88	0.56	1.88667
gene8793	BBA_08794	hypothetical protein	3.677	1.87871	0.00444855	0.0644139	yes	up	7.21	7.36	13.51	8.68	30.2	52.21	9.36	30.3633
gene3271	BBA_03272	Hsp70 family chaperone	3.671	1.87621	3.90267e-07	3.48999e-05	yes	up	1.93	2.57	3.62	10.86	7.01	8.72	2.70667	8.86333
gene3768	BBA_03769	CAMK kinase	3.634	1.86138	0.0175624	0.160775	yes	up	2.75	5.76	8.15	43.82	7.66	5.64	5.55333	19.04
gene5182	BBA_05183	Cel3e-like protein	3.614	1.85341	0.0017229	0.0340867	yes	up	4.86	5.08	8.16	40.16	8.84	11.76	6.03333	20.2533
gene10266	BBA_10267	amidohydrolase-like protein	3.61	1.85207	0.00496562	0.0694038	yes	up	34.38	38.01	63.93	321.11	49.88	86.92	45.44	152.637
gene4626	BBA_04627	ACC deaminase	3.583	1.8412	0.000252177	0.00816875	yes	up	1.67	1.97	4.21	11.46	5.67	8.66	2.61667	8.59667
gene5118	BBA_05119	hypothetical protein	3.564	1.83368	0.0499193	0.310845	yes	up	2.16	7.63	11.7	60.47	5.62	7.33	7.16333	24.4733
gene6069	BBA_06070	ABC multidrug transporter	3.514	1.81305	0.00245024	0.0433414	yes	up	0.57	0.35	0.33	2.48	0.55	1.02	0.416667	1.35
gene7303	BBA_07304	malate dehydrogenase, putative	3.501	1.80787	0.00351788	0.0559121	yes	up	8.83	3.65	4.46	29.61	8.16	8.55	5.64667	15.44
gene1639	BBA_01640	copper transport protein ctr4	3.498	1.80655	1.61382e-21	1.94829e-18	yes	up	588.89	445.73	569.33	1664.87	1882.92	1655.46	534.65	1734.42
gene9768	BBA_09769	fatty acid hydroxylase superfamily protein	3.457	1.78957	0.00175378	0.0345674	yes	up	17	18.61	24.13	129.17	29.6	35.13	19.9133	64.6333
gene6668	BBA_06669	protein kinase	3.453	1.78782	0.0277526	0.215813	yes	up	0.28	0.17	0.33	0.44	1.41	0.52	0.26	0.79
gene7815	BBA_07816	major facilitator superfamily transporter	3.426	1.7766	0.000121666	0.00470021	yes	up	104.75	92.38	102.99	142.44	404.21	348.13	100.04	298.26
gene3215	BBA_03216	helix-turn-helix domain-containing protein	3.419	1.77371	0.0350757	0.25112	yes	up	7.06	9.65	4.98	3.07	34.38	29.45	7.23	22.3
gene5391	BBA_05392	O-methyltransferase-like protein	3.402	1.76656	0.000812633	0.0197196	yes	up	19.89	27.61	25.19	145.38	43.57	43.39	24.23	77.4467
gene6571	BBA_06572	nitrate assimilation regulatory protein nirA	3.383	1.75821	0.000870819	0.0207664	yes	up	0.31	0.72	0.56	1.13	1.56	2.11	0.53	1.6
gene9460	BBA_09461	methyltransferase-like protein	3.38	1.75705	0.017521	0.160701	yes	up	33.25	68.43	93.12	474.67	84.17	71.5	64.9333	210.113
gene6676	BBA_06677	hypothetical protein	3.379	1.75655	0.00957234	0.109928	yes	up	4.25	3.31	4.58	22.83	6.77	3.31	4.04667	10.97
gene2701	BBA_02702	salicylate hydroxylase	3.365	1.7507	1.68505e-07	1.71308e-05	yes	up	2.39	4.32	4.15	10.21	10.76	13.04	3.62	11.3367
gene3821	BBA_03822	C6 transcription factor	3.365	1.75042	0.0146714	0.143896	yes	up	9.57	8.34	10.04	4.63	30.2	51.33	9.31667	28.72
gene7121	BBA_07122	hydantoinase-like protein	3.341	1.74031	0.00813232	0.0975408	yes	up	1.45	1.48	2.25	9.4	2.71	2.83	1.72667	4.98
gene2021	BBA_02022	hypothetical protein	3.338	1.73915	0.0202944	0.17642	yes	up	57.5	152.62	135.42	826.84	132.7	129.15	115.18	362.897
gene10265	BBA_10266	sugar transporter	3.326	1.73387	0.0170911	0.158409	yes	up	1.35	0.86	1.22	1.1	2.33	6.59	1.14333	3.34
gene6151	BBA_06152	RTA1 like protein	3.326	1.73359	0.00503371	0.0700513	yes	up	17.94	35.07	59.01	217.8	73.69	55.81	37.34	115.767
gene1236	BBA_01237	Cytochrome P450 CYP620C2	3.313	1.72799	0.000550391	0.0151013	yes	up	4.79	4.56	12.53	15.96	25.34	23.68	7.29333	21.66
gene8369	BBA_08370	short-chain dehydrogenase/oxidoreductase	3.305	1.72471	3.5273e-06	0.000245084	yes	up	13.18	13.91	17.07	82.04	41.07	36.58	14.72	53.23
gene4942	BBA_04943	putative carotenoid oxygenase	3.304	1.72419	0.0131187	0.134074	yes	up	2.85	2.39	3.1	18.72	3.31	3.3	2.78	8.44333
gene6472	BBA_06473	Cytochrome P450 CYP684A2	3.303	1.72375	0.000151546	0.00556514	yes	up	183.81	226.73	279.48	1203.78	520.19	377.73	230.007	700.567
gene3851	BBA_03852	penicillin-binding protein	3.289	1.71783	0.00470291	0.0670646	yes	up	2.23	1.69	3.02	2.27	8.73	9.19	2.31333	6.73
gene7782	BBA_07783	CFEM domain-containing protein	3.289	1.7177	0.0340454	0.24702	yes	up	0.95	10.05	6.13	16.51	2.01	2.85	5.71	7.12333
gene9461	BBA_09462	methyltransferase-like protein	3.265	1.70728	5.11491e-05	0.00224544	yes	up	143.68	209.75	218.58	966.48	380.52	402.8	190.67	583.267
gene1326	BBA_01327	hypothetical protein	3.261	1.70514	0.00179927	0.0351768	yes	up	3.75	5.58	6.81	31.69	9.9	11.77	5.38	17.7867
gene7205	BBA_07206	hypothetical protein	3.212	1.68356	0.000582772	0.0155856	yes	up	49.21	75.52	99.71	438.11	151.24	143.06	74.8133	244.137
gene9458	BBA_09459	hypothetical protein	3.207	1.68126	0.00436194	0.0638298	yes	up	25.85	60.62	58.58	265.01	82.73	80.05	48.35	142.597
gene9783	BBA_09784	casein kinase I	3.201	1.6787	0.0163402	0.154115	yes	up	0.91	1.13	1.79	6.69	2.25	1.53	1.27667	3.49
gene6355	BBA_06356	hypothetical protein	3.186	1.67159	0.0100864	0.113141	yes	up	4.8	7.08	7.33	60.31	11.26	6.78	6.40333	26.1167
gene7306	BBA_07307	methyltransferase-like protein	3.183	1.67055	0.0127297	0.131541	yes	up	16.82	35.98	36.03	21.6	135.41	94.72	29.61	83.91
gene5654	BBA_05655	mucin-like protein	3.177	1.66752	2.09299e-05	0.00112928	yes	up	13.84	9.79	15.68	61.6	25.83	27.22	13.1033	38.2167
gene5431	BBA_05432	hypothetical protein	3.172	1.66519	0.0492179	0.309269	yes	up	2.77	4.85	4.31	1.33	13.08	11.64	3.97667	8.68333
gene9221	BBA_09222	metallo-beta-lactamase superfamily protein	3.169	1.66387	0.00184996	0.0358773	yes	up	9.26	13.7	17.87	74.25	25.31	21.22	13.61	40.26
gene1877	BBA_01878	hypothetical protein	3.168	1.66363	0.000321042	0.00994233	yes	up	4.37	4.66	4.96	24.01	9.2	7.73	4.66333	13.6467
gene7885	BBA_07886	hsp20-like protein	3.153	1.65683	0.000166458	0.00597641	yes	up	6.79	5.36	11.74	31.96	14.32	22.6	7.96333	22.96
gene934	BBA_00935	putative histidine acid phosphatase	3.153	1.65685	9.31544e-12	2.81152e-09	yes	up	48.07	43.17	42.98	169.92	105.15	111.61	44.74	128.893
gene4791	BBA_04792	hypothetical protein	3.152	1.65635	0.00250604	0.0440863	yes	up	2.67	1.11	1.34	5.54	3.7	5.51	1.70667	4.91667
gene5296	BBA_05297	protein of unknown function DUF125, transmembrane	3.139	1.65048	0.000471213	0.0134644	yes	up	4.42	5.54	7.5	9.28	21.88	18.16	5.82	16.44
gene1796	BBA_01797	hypothetical protein	3.131	1.6468	0.00453534	0.0650852	yes	up	6.72	15.17	5.86	15.19	34.18	30.63	9.25	26.6667
gene10038	BBA_10039	hypothetical protein	3.128	1.6453	0.000100184	0.00396548	yes	up	10.68	11.26	20.44	60.51	27.93	34.39	14.1267	40.9433
gene6471	BBA_06472	Cytochrome P450 CYP5099A1	3.118	1.64077	0.00486691	0.0682215	yes	up	92.08	133.3	142.01	748.05	197.11	136	122.463	360.387
gene9062	BBA_09063	hypothetical protein	3.102	1.63308	0.037105	0.260404	yes	up	0.56	0.31	0.56	2.26	0.95	0.96	0.476667	1.39
gene8163	BBA_08164	feruloyl esterase A precursor	3.1	1.63249	0.0135536	0.136782	yes	up	0.94	0.77	1.36	5.15	2.55	1.18	1.02333	2.96
gene3460	BBA_03461	fatty acid desaturase	3.085	1.62527	0.000398062	0.0117929	yes	up	2.48	2.02	2.69	13.07	4.52	6.26	2.39667	7.95
gene6467	BBA_06468	ABC transporter	3.083	1.62442	1.86297e-08	2.43142e-06	yes	up	1.06	1.29	1.41	3.87	2.73	3.72	1.25333	3.44
gene4688	BBA_04689	hypothetical protein	3.081	1.62345	3.26078e-07	2.9993e-05	yes	up	7.77	5.65	10.46	26.55	21.48	20.07	7.96	22.7
gene3897	BBA_03898	small secreted protein	3.076	1.62115	0.00527519	0.0721641	yes	up	36.22	12.63	40.37	120.05	39.74	100.6	29.74	86.7967
gene7744	BBA_07745	Glycoside hydrolase, catalytic core	3.074	1.62002	0.00425274	0.0628989	yes	up	8.68	6.87	16.75	59.57	15.41	18.07	10.7667	31.0167
gene3447	BBA_03448	PLC-like phosphodiesterase	3.053	1.61045	0.00126763	0.0272062	yes	up	7.93	12.39	12.24	62.53	18.88	23.48	10.8533	34.9633
gene3542	BBA_03543	L-amino acid oxidase LaoA	3.047	1.6073	0.0406181	0.276261	yes	up	0.13	0.2	0.52	0.44	0.95	0.9	0.283333	0.763333
gene6106	BBA_06107	hypothetical protein	3.045	1.60645	0.00648839	0.0833309	yes	up	6.15	7.96	8.24	6.68	21.89	31.74	7.45	20.1033
gene7986	BBA_07987	hypothetical protein	3.044	1.60593	0.0256182	0.204999	yes	up	6.51	15.85	19.82	87.45	18.16	15.69	14.06	40.4333
gene789	BBA_00790	L-serine dehydratase	3.039	1.60351	1.45746e-12	4.85385e-10	yes	up	53.14	72.03	60.78	171.99	153.18	161.25	61.9833	162.14
gene7401	BBA_07402	kelch repeat protein	3.033	1.60075	0.000113262	0.00442867	yes	up	3.42	3.01	2.3	7.5	5.66	10.75	2.91	7.97
gene867	BBA_00868	G-protein coupled receptor	3.028	1.59817	0.00989497	0.112179	yes	up	1.21	1.02	2.12	7.65	2.36	2.23	1.45	4.08
gene8855	BBA_08856	fusarium oxysporum panthotenate synthetase	3.018	1.59352	6.28765e-05	0.00269894	yes	up	5.6	5.46	7.85	11.5	23.6	16.18	6.30333	17.0933
gene4944	BBA_04945	phytoene dehydrogenase	3.003	1.58664	0.0254286	0.204293	yes	up	2.67	5.28	6.83	39.09	6.15	4.59	4.92667	16.61
gene2746	BBA_02747	Cytochrome P450 CYP682N1	3.002	1.58613	0.0163777	0.154318	yes	up	0.32	0.46	0.62	2.32	0.78	0.82	0.466667	1.30667
gene9073	BBA_09074	mitochondrial chaperone BCS1	2.99	1.58016	0.00306858	0.0502169	yes	up	6.67	7.95	10.55	43.64	15.1	11.1	8.39	23.28
gene5436	BBA_05437	glycoside hydrolase family 2	2.989	1.57947	0.00924012	0.107132	yes	up	1.06	1.94	2.06	9.72	2.37	2.56	1.68667	4.88333
gene4637	BBA_04638	flavohemoglobin-like protein	2.978	1.5745	0.015187	0.14697	yes	up	1.32	1.51	2.04	9.12	2.33	2.17	1.62333	4.54
gene2036	BBA_02037	multicopper oxidase	2.975	1.57293	0.00942289	0.10847	yes	up	0.88	0.49	0.85	3.67	1.06	1.36	0.74	2.03
gene6327	BBA_06328	methyltransferase-like protein	2.975	1.57277	0.00125938	0.0272062	yes	up	23.08	45.29	36.71	164.24	52.09	76.9	35.0267	97.7433
gene8606	BBA_08607	Succinyl-CoA synthetase-like protein	2.941	1.55627	0.009597	0.10995	yes	up	127.32	117.62	125.12	724.8	161.1	150.5	123.353	345.467
gene3614	BBA_03615	class II aminotransferase/8-amino-7-oxononanoate synthase	2.936	1.55365	0.000127626	0.00487199	yes	up	0.59	0.47	0.52	1.81	1.11	1.32	0.526667	1.41333
gene6284	BBA_06285	allergen Asp f 4	2.933	1.55253	0.000203295	0.0069379	yes	up	192.2	181.72	188.94	889.03	333.15	328.84	187.62	517.007
gene7634	BBA_07635	SAM-dependent methyltransferase	2.927	1.54931	0.0346216	0.249301	yes	up	35.6	28.58	41.21	227.89	27.45	38.18	35.13	97.84
gene9070	BBA_09071	hypothetical protein	2.926	1.54897	2.57577e-09	3.82719e-07	yes	up	15.1	20.9	24.06	61.59	43.76	46.96	20.02	50.77
gene2299	BBA_02300	tryptophan synthase	2.904	1.53824	0.0398636	0.272472	yes	up	34.47	30.68	29.9	204.56	32.46	22.16	31.6833	86.3933
gene1498	BBA_01499	nitrate assimilation regulatory protein nirA	2.903	1.53769	0.00585957	0.0780575	yes	up	29.85	45.39	44	210.5	61.68	50.26	39.7467	107.48
gene3046	BBA_03047	pyridoxine biosynthesis protein	2.896	1.53386	9.81126e-10	1.69209e-07	yes	up	18	13.47	11.81	42.25	37.25	34.91	14.4267	38.1367
gene9150	BBA_09151	acetyl-CoA carboxylase	2.889	1.53061	0.00778533	0.0946986	yes	up	16.28	10.1	13	73.65	16.28	16.39	13.1267	35.44
gene306	BBA_00307	Protein of unknown function DUF2401, secretory	2.887	1.52974	0.000842585	0.0201674	yes	up	12.97	19.75	28.45	87.09	36.92	39.14	20.39	54.3833
gene10040	BBA_10041	hemolysin-III family protein	2.885	1.52853	0.00118682	0.0262898	yes	up	35.7	46.4	87.53	220.63	92.06	137.01	56.5433	149.9
gene2092	BBA_02093	major facilitator superfamily transporter	2.871	1.52166	7.44496e-05	0.00313989	yes	up	0.81	0.91	0.92	1.82	1.78	3.17	0.88	2.25667
gene3096	BBA_03097	sodium/hydrogen exchanger family protein	2.867	1.51948	0.00929919	0.107559	yes	up	4.13	4.13	4.09	21.86	4.57	6.57	4.11667	11
gene9790	BBA_09791	hypothetical protein	2.862	1.51693	0.00183966	0.0357494	yes	up	15.79	35.91	52.16	99.98	66.69	92.25	34.62	86.3067
gene8260	BBA_08261	inositol oxygenase, putative	2.855	1.51359	0.00525511	0.0719912	yes	up	3.61	1.87	3.26	3.84	10.76	7.68	2.91333	7.42667
gene6678	BBA_06679	hypothetical protein	2.852	1.51213	0.0131674	0.134288	yes	up	3.15	7.81	8.88	32.92	8.41	11.32	6.61333	17.55
gene3391	BBA_03392	membrane protein, putative	2.825	1.49808	8.64562e-06	0.000542204	yes	up	13.08	8.69	8.2	72.59	26.96	30.75	9.99	43.4333
gene4902	BBA_04903	rasp f 7 allergen	2.824	1.4976	0.000184959	0.00644886	yes	up	147.33	176.29	163.64	675.06	365.16	272.91	162.42	437.71
gene6474	BBA_06475	adenylate-forming enzyme AfeA	2.823	1.49729	0.0117186	0.124921	yes	up	192.99	223.47	278.14	1265.7	294.73	277.14	231.533	612.523
gene4043	BBA_04044	choline transporter	2.821	1.49612	0.0318014	0.235567	yes	up	3.51	1.09	0.68	2.68	4.76	5.85	1.76	4.43
gene3180	BBA_03181	putative zinc finger protein	2.798	1.48433	0.0314455	0.234337	yes	up	5.16	4.12	4.64	26.88	4.89	5.26	4.64	12.3433
gene989	BBA_00990	HLH transcription factor (Hpa3), putative	2.798	1.48446	0.00115247	0.0256465	yes	up	6.76	6.63	9.19	33.49	11.23	13.44	7.52667	19.3867
gene2601	BBA_02602	cell wall protein	2.797	1.48412	0.00623083	0.0811016	yes	up	4.64	9.88	12.38	19.67	69.13	26.59	8.96667	38.4633
gene1524	BBA_01525	microtubule-associated protein	2.796	1.48316	0.0128748	0.132282	yes	up	2.25	4.31	5.17	15.72	7.6	8.78	3.91	10.7
gene9613	BBA_09614	hypothetical protein	2.794	1.48233	0.000676617	0.0174398	yes	up	190.91	385.49	341.72	481.71	846.21	977.08	306.04	768.333
gene3136	BBA_03137	putative metacaspase	2.789	1.47957	0.0384214	0.266548	yes	up	4.29	7.55	17.62	51.63	11.9	13.85	9.82	25.7933
gene4038	BBA_04039	hypothetical protein	2.787	1.47888	0.0127162	0.131541	yes	up	8.12	10.51	11.86	53.96	13.51	12.18	10.1633	26.55
gene182	BBA_00183	major facilitator superfamily transporter	2.764	1.46699	0.000283713	0.00901347	yes	up	1.32	1.77	1.16	5.04	2.52	3.21	1.41667	3.59
gene6744	BBA_06745	putative peroxisomal membrane protein	2.763	1.46624	0.000684691	0.0175268	yes	up	283.38	300.07	345.23	1419.27	698.2	462.31	309.56	859.927
gene8492	BBA_08493	Acyl-CoA N-acyltransferase	2.734	1.45114	0.0012189	0.0266941	yes	up	14.51	33.72	43.98	91.75	65	75.78	30.7367	77.51
gene2455	BBA_02456	carotenoid ester lipase precursor	2.733	1.45047	0.00593689	0.0787616	yes	up	1.05	0.87	1.16	4.38	2.15	1.21	1.02667	2.58
gene3462	BBA_03463	acid phosphatase	2.73	1.44892	0.0210958	0.181751	yes	up	5.87	9.98	17.15	53	11.75	19.15	11	27.9667
gene6283	BBA_06284	hypothetical protein	2.73	1.44865	8.14629e-05	0.0033197	yes	up	253.62	229.75	270.01	992.7	428.28	455.87	251.127	625.617
gene1280	BBA_01281	hypothetical protein	2.717	1.44175	0.0016605	0.0331344	yes	up	10.44	12.6	20.32	54.33	20.11	34.86	14.4533	36.4333
gene8735	BBA_08736	cytochrome b561	2.707	1.43671	0.0128197	0.131996	yes	up	2.36	3.21	8.04	11.78	7.7	14.08	4.53667	11.1867
gene4287	BBA_04288	hypothetical protein	2.705	1.43575	0.0313128	0.233528	yes	up	20.94	49.38	58.88	230.31	50.24	52.66	43.0667	111.07
gene5768	BBA_05769	fatty acid desaturase	2.702	1.43427	0.00111852	0.0250135	yes	up	192.02	156.55	138.26	702.3	267.76	247.69	162.277	405.917
gene2718	BBA_02719	hypothetical protein	2.7	1.43278	0.000762321	0.0191234	yes	up	16.47	20.09	23.4	40.45	52.38	58	19.9867	50.2767
gene5646	BBA_05647	NAD/FAD-binding protein	2.689	1.42733	0.0209274	0.180623	yes	up	5.12	6.8	5.99	31.27	6.94	6.96	5.97	15.0567
gene3612	BBA_03613	MFS transporter	2.682	1.42336	0.0148352	0.145018	yes	up	4.29	3.9	6.27	23.44	6.88	6.09	4.82	12.1367
gene5348	BBA_05349	fasciclin domain-containing protein	2.674	1.4191	0.00419519	0.0624301	yes	up	7.16	8.14	13.52	52.96	14.59	19.67	9.60667	29.0733
gene6438	BBA_06439	CipC protein	2.668	1.41602	2.67345e-13	1.17365e-10	yes	up	130.39	168.67	287.54	1350.58	556.37	576.16	195.533	827.703
gene8226	BBA_08227	fructose-bisphosphate aldolase	2.661	1.41184	3.14642e-09	4.53554e-07	yes	up	191.95	194.52	199.65	631.59	389.71	409.99	195.373	477.097
gene6692	BBA_06693	hypothetical protein	2.65	1.40605	0.00033375	0.0102005	yes	up	7.24	10.05	11.39	38.51	26.99	19.07	9.56	28.19
gene1457	BBA_01458	pentatricopeptide repeat domain-containing protein	2.641	1.40108	0.0292416	0.223253	yes	up	8.75	5.7	5.97	35.24	9.17	5.71	6.80667	16.7067
gene4138	BBA_04139	glutamate 5-kinase	2.641	1.40084	0.0498681	0.310845	yes	up	99.01	104.33	114.51	598.2	133.8	61.25	105.95	264.417
gene8362	BBA_08363	GNS1/SUR4 family protein	2.636	1.39856	0.0101151	0.113259	yes	up	51.55	48.47	55.62	264.98	60.4	70.72	51.88	132.033
gene7793	BBA_07794	RING-11 protein	2.634	1.39733	0.0437338	0.289234	yes	up	4.34	3.39	4.77	23.16	5.26	2.88	4.16667	10.4333
gene8379	BBA_08380	uracil permease	2.62	1.38945	0.000134123	0.00509985	yes	up	31.98	57.52	59.15	160.21	94.46	105.17	49.55	119.947
gene8562	BBA_08563	ABC transporter, putative	2.62	1.38949	0.00771226	0.0941656	yes	up	5.39	4.49	5.09	23.15	7.22	6.49	4.99	12.2867
gene1617	BBA_01618	S-adenosylmethionine:diacylglycerol 3-amino-3-carboxypropyl transferase btaA	2.615	1.38693	0.0108017	0.11828	yes	up	28.91	19.94	24.99	123.4	30.24	38.5	24.6133	64.0467
gene2578	BBA_02579	beta-glucuronidase	2.601	1.37895	0.00829894	0.0985412	yes	up	1.75	1.92	5.26	5.92	7.28	7.73	2.97667	6.97667
gene2423	BBA_02424	DASH family cryptochrome	2.6	1.37877	0.0263946	0.209293	yes	up	9.24	10.91	16.52	61.38	13.63	13.93	12.2233	29.6467
gene3813	BBA_03814	chitinase-like protein	2.595	1.37595	0.00592911	0.0787616	yes	up	24.44	24.79	61.57	135.97	60.16	69.86	36.9333	88.6633
gene790	BBA_00791	apoptosis-inducing TAF9-like domain 1 family protein	2.589	1.37224	4.13282e-05	0.0018565	yes	up	81.41	115.35	131.73	117.29	109.5	117.88	109.497	114.89
gene8401	BBA_08402	monooxygenase-like protein	2.587	1.37107	0.00538748	0.0731818	yes	up	26.42	15.64	20.09	88.09	25.77	34.66	20.7167	49.5067
gene8420	BBA_08421	volvatoxin A2 precursor	2.575	1.36434	0.00814018	0.0975408	yes	up	1.56	1.65	0.68	2.84	2.35	2.91	1.29667	2.7
gene2421	BBA_02422	hypothetical protein	2.574	1.36409	0.00256873	0.0447005	yes	up	3.67	2.79	6.08	11.88	8.15	9.9	4.18	9.97667
gene1663	BBA_01664	DNA photolyase	2.557	1.3543	0.00358186	0.056618	yes	up	12.6	18.55	26.06	86.78	26.8	34.33	19.07	49.3033
gene10039	BBA_10040	intracellular serine protease	2.552	1.3516	0.00143496	0.02974	yes	up	34.92	40.9	56.89	146.37	76.88	83.85	44.2367	102.367
gene7113	BBA_07114	aldo/keto reductase	2.543	1.34662	0.000761577	0.0191234	yes	up	563.63	852.57	618.73	2594.84	1106.77	1139.98	678.31	1613.86
gene6221	BBA_06222	protealysin-like protein	2.541	1.3454	0.0191629	0.169794	yes	up	0.37	0.46	0.29	0.59	1.1	0.85	0.373333	0.846667
gene2814	BBA_02815	ABC transporter	2.539	1.34433	0.00610147	0.0800653	yes	up	0.44	0.81	1.19	2.73	1.27	1.67	0.813333	1.89
gene5390	BBA_05391	modin protein	2.538	1.34386	0.0246254	0.199302	yes	up	10.72	16.41	17.79	72.1	17.33	16.93	14.9733	35.4533
gene9137	BBA_09138	hypothetical protein	2.535	1.34177	7.80994e-06	0.000499526	yes	up	7.15	8.88	8.24	27.8	15.68	16.57	8.09	20.0167
gene9411	BBA_09412	trascription factor	2.53	1.33927	0.000821605	0.0198522	yes	up	12.07	11.67	14.87	48.98	21.36	19.37	12.87	29.9033
gene6557	BBA_06558	ABC transporter, putative	2.526	1.33671	0.0425906	0.284706	yes	up	16.14	19.66	40.36	104.82	26.1	29.16	25.3867	53.36
gene2356	BBA_02357	NADP-dependent alcohol dehydrogenase	2.511	1.32845	0.0221457	0.186472	yes	up	2.37	2.11	5.1	12.88	4.71	4.8	3.19333	7.46333
gene7305	BBA_07306	hypothetical protein	2.504	1.32419	0.0246393	0.199302	yes	up	5.11	15.1	10.76	8.86	31.31	30.86	10.3233	23.6767
gene6739	BBA_06740	hypothetical protein	2.485	1.31297	0.000321185	0.00994233	yes	up	50.09	62.78	63.11	215.21	102.68	71.41	58.66	129.767
gene9294	BBA_09295	glutathione-dependent formaldehyde-activating enzyme	2.472	1.30581	0.00812891	0.0975408	yes	up	18.52	13.32	17.12	15.91	39.74	52.43	16.32	36.0267
gene8250	BBA_08251	amidohydrolase-like protein	2.471	1.30501	8.09726e-05	0.0033137	yes	up	4.36	6.41	7.39	15.71	14.94	10.37	6.05333	13.6733
gene6148	BBA_06149	major facilitator superfamily transporter	2.47	1.30436	0.00161664	0.0323932	yes	up	3.87	5.65	6.45	7.79	16.52	10.97	5.32333	11.76
gene1046	BBA_01047	cystinosin, putative	2.461	1.29902	0.0418696	0.281404	yes	up	2.17	3.5	5.1	15.93	4.15	4.95	3.59	8.34333
gene7149	BBA_07150	sedoheptulose-1,7-bisphosphatase	2.454	1.29503	2.96774e-05	0.00146187	yes	up	5.17	8.21	8.8	16.23	16.71	16.51	7.39333	16.4833
gene3166	BBA_03167	glycosyl hydrolase 53 domain-containing protein	2.453	1.2946	3.43803e-05	0.00161187	yes	up	704.89	439.52	415.77	879.94	1200.94	1408.49	520.06	1163.12
gene7709	BBA_07710	hypothetical protein	2.452	1.29373	0.0231802	0.191345	yes	up	6.24	4.77	4.47	4.16	14.65	14.91	5.16	11.24
gene7137	BBA_07138	conidial wall protein	2.449	1.29234	0.00419271	0.0624301	yes	up	922.5	2225.54	2652.96	6932.23	3528.08	3487.62	1933.67	4649.31
gene6051	BBA_06052	cyclase protein	2.444	1.28899	0.0271593	0.212564	yes	up	3.66	1.77	3.99	14.13	3.74	4.05	3.14	7.30667
gene1709	BBA_01710	C6 transcription factor	2.432	1.28194	0.0444545	0.292467	yes	up	0.71	0.8	0.95	0.61	2.07	2.6	0.82	1.76
gene7226	BBA_07227	malate dehydrogenase	2.427	1.27945	0.00470136	0.0670646	yes	up	38.53	78.54	102.43	156.77	119.19	209.9	73.1667	161.953
gene9011	BBA_09012	Cytochrome P450 CYP617A1	2.422	1.27602	1.46828e-10	3.4587e-08	yes	up	4.77	4.76	5	11.71	9.78	10.4	4.84333	10.63
gene166	BBA_00167	hemolysin-III family protein	2.421	1.27567	0.0355934	0.253324	yes	up	11.94	21.96	12.17	69.95	18.26	16.41	15.3567	34.8733
gene5153	BBA_05154	phosphatidylethanolamine N-methyltransferase	2.408	1.26782	0.0257964	0.205902	yes	up	29.42	21.27	21.92	125.93	19.03	19.55	24.2033	54.8367
gene634	BBA_00635	Secretory lipase family protein	2.408	1.26809	0.0446766	0.292732	yes	up	0.25	0.38	0.68	1.03	1.08	0.76	0.436667	0.956667
gene9744	BBA_09745	polyketide synthase	2.391	1.25791	0.0104145	0.115563	yes	up	4.82	3.79	3.29	5.49	11.32	8.67	3.96667	8.49333
gene2822	BBA_02823	Cytochrome P450 CYP504E1	2.388	1.25586	0.00696283	0.0872027	yes	up	0.42	0.46	0.58	1.22	1.06	0.9	0.486667	1.06
gene4754	BBA_04755	HD domain-containing protein	2.384	1.25311	0.01849	0.16598	yes	up	2.75	4.69	5.97	5.86	12.29	10.85	4.47	9.66667
gene1559	BBA_01560	triose-phosphate transporter	2.378	1.24958	0.00928579	0.107533	yes	up	4.02	1.58	2.06	5.32	4.46	6.63	2.55333	5.47
gene6357	BBA_06358	acid phosphatase	2.37	1.24516	0.0014284	0.0296677	yes	up	6.96	4.8	6.09	19.73	9.11	10.25	5.95	13.03
gene613	BBA_00614	fasciclin domain-containing protein	2.363	1.24086	0.0179994	0.163689	yes	up	86.95	72.06	95.81	359.27	93.26	108.64	84.94	187.057
gene6612	BBA_06613	polyketide synthase	2.363	1.24057	0.00470158	0.0670646	yes	up	0.92	0.83	1.13	3.47	1.29	1.44	0.96	2.06667
gene5962	BBA_05963	major facilitator superfamily transporter	2.36	1.23903	0.0100733	0.113126	yes	up	0.74	1.25	1.31	1.77	3.13	2.12	1.1	2.34
gene9032	BBA_09033	hypothetical protein	2.36	1.23879	0.0111869	0.121396	yes	up	12111.8	12095.5	11272.4	10455	33162.5	31765.4	11826.6	25127.6
gene5121	BBA_05122	hypothetical protein	2.359	1.23788	8.55853e-06	0.00054025	yes	up	83.53	121.39	123.43	305.86	206.38	210.43	109.45	240.89
gene9251	BBA_09252	dihydroxy-acid dehydratase	2.358	1.23753	0.00138612	0.0291025	yes	up	14.34	7.65	9.03	31.09	14.91	20.6	10.34	22.2
gene7174	BBA_07175	FAD dependent oxidoreductase domain containing protein	2.357	1.23704	0.00530791	0.0724065	yes	up	4.94	4.96	4.67	17.47	5.8	7.7	4.85667	10.3233
gene5266	BBA_05267	cytochrome b5-like Heme/Steroid binding domain-containing protein	2.353	1.23436	0.013951	0.139481	yes	up	10.18	7.24	5.34	7.91	20.22	19.62	7.58667	15.9167
gene503	BBA_00504	Serine hydroxymethyltransferase	2.349	1.23224	3.41076e-07	3.07861e-05	yes	up	50.6	40.92	37.95	115.74	88.71	71.5	43.1567	91.9833
gene4981	BBA_04982	protein phosphatase 2C	2.348	1.23134	2.13923e-06	0.000157715	yes	up	7.56	8.74	11.8	21.81	19.55	18.42	9.36667	19.9267
gene1553	BBA_01554	oxidoreductase-like protein	2.344	1.229	1.10207e-05	0.000669418	yes	up	13.07	11.78	14.45	37.94	22.32	24.32	13.1	28.1933
gene7583	BBA_07584	MAP kinase kinase skh1/pek1	2.344	1.22923	0.000488814	0.0137637	yes	up	21.21	20.44	6.25	28.68	32.66	39.78	15.9667	33.7067
gene9636	BBA_09637	hypothetical protein	2.343	1.22836	0.0148591	0.145106	yes	up	44.06	33.7	25.22	76.76	68.79	81.91	34.3267	75.82
gene9163	BBA_09164	oxidoreductase, 2OG-Fe(II) oxygenase family protein	2.341	1.22691	0.0191865	0.169847	yes	up	4.54	6.15	4.21	18.89	8.83	4.75	4.96667	10.8233
gene1226	BBA_01227	hypothetical protein	2.333	1.22189	0.0141459	0.141137	yes	up	19.66	56.92	51.43	130.45	105.38	61.2	42.67	99.01
gene767	BBA_00768	major facilitator superfamily transporter	2.332	1.22133	2.7146e-06	0.000194204	yes	up	13.92	14.07	17.34	27.32	34.14	34.76	15.11	32.0733
gene5339	BBA_05340	ankyrin repeat domain-containing protein 52	2.331	1.22077	0.000919716	0.0216122	yes	up	2.86	3.22	3.7	10.62	4.79	5.43	3.26	6.94667
gene5550	BBA_05551	Beta-lactamase-type transpeptidase	2.33	1.22026	0.00368358	0.0573806	yes	up	5.49	7.99	17.71	14.93	22.53	39.02	10.3967	25.4933
gene1526	BBA_01527	hypothetical protein	2.326	1.21802	1.46797e-07	1.50826e-05	yes	up	14.18	15.37	13.87	31.08	28.62	32.92	14.4733	30.8733
gene2431	BBA_02432	triacylglycerol lipase	2.326	1.21757	0.00631372	0.0815212	yes	up	12.18	13.93	23.17	56.84	26.71	24.21	16.4267	35.92
gene615	BBA_00616	glycoside hydrolase family 35	2.321	1.21477	2.98273e-06	0.000210272	yes	up	6.23	6.34	7.96	13.97	12.4	16.58	6.84333	14.3167
gene1804	BBA_01805	MFS transporter	2.318	1.21273	0.00684606	0.0863176	yes	up	4.07	7.88	6.76	28.2	12.22	10.8	6.23667	17.0733
gene4574	BBA_04575	iron permease FTR1 family protein	2.312	1.20912	0.0324	0.238687	yes	up	21.91	13.11	16.28	76.99	20.14	16.69	17.1	37.94
gene6131	BBA_06132	tat pathway signal sequence	2.312	1.20945	0.00615474	0.0804756	yes	up	24.51	21.87	20.99	84.81	32.59	28.95	22.4567	48.7833
gene3788	BBA_03789	hypothetical protein	2.311	1.20875	0.0452948	0.295215	yes	up	1.16	0.99	1.81	3.04	2.96	2.49	1.32	2.83
gene5162	BBA_05163	GATA transcription factor AreB	2.311	1.2085	0.037599	0.262189	yes	up	2.03	1.19	1.78	6.57	2.26	2	1.66667	3.61
gene525	BBA_00526	hypothetical protein	2.306	1.20538	0.0228121	0.189115	yes	up	5.32	4.39	4.84	5.11	12.88	12.31	4.85	10.1
gene10003	BBA_10004	hypothetical protein	2.305	1.20473	0.00878045	0.103001	yes	up	70.36	158.19	256.43	448.09	308.84	393.05	161.66	383.327
gene1050	BBA_01051	tat pathway signal sequence	2.303	1.20356	7.51627e-05	0.00314548	yes	up	2.99	4.38	3.14	16.74	5.84	6.26	3.50333	9.61333
gene1148	BBA_01149	alpha-1,3-mannosyltransferase CMT1	2.302	1.20304	0.0346146	0.249301	yes	up	2.43	5.55	6.19	17.14	5.52	8.27	4.72333	10.31
gene616	BBA_00617	ankyrin repeat protein	2.299	1.20092	2.84008e-05	0.00142122	yes	up	2.8	3.31	3.62	9.15	5.72	5.5	3.24333	6.79
gene9338	BBA_09339	CFEM domain-containing protein	2.299	1.20093	0.0299096	0.226918	yes	up	485.98	112.99	175.15	643.17	484.48	533.96	258.04	553.87
gene7849	BBA_07850	hypothetical protein	2.296	1.1993	0.00126541	0.0272062	yes	up	9.4	9.64	13.62	17.04	24.12	27.02	10.8867	22.7267
gene7550	BBA_07551	ABC transporter, transmembrane domain, type 1	2.292	1.1963	0.0222747	0.186907	yes	up	5.41	4.53	6.79	24.4	6.52	5.88	5.57667	12.2667
gene2875	BBA_02876	vivid PAS protein VVD	2.288	1.19411	0.0144001	0.142496	yes	up	36.31	51.68	59.33	187.97	41.45	74.88	49.1067	101.433
gene2146	BBA_02147	radical SAM superfamily protein	2.287	1.19363	0.00663068	0.0847054	yes	up	22.59	21.78	29.5	80.52	32.94	32.07	24.6233	48.51
gene4308	BBA_04309	pyruvate carboxylase	2.284	1.19174	0.000158639	0.00573832	yes	up	51.47	26.75	32.49	78.73	66.61	80.04	36.9033	75.1267
gene1931	BBA_01932	Carboxylesterase family protein	2.278	1.18796	0.0246731	0.199408	yes	up	6.65	14.46	20.67	16.95	37.02	31.41	13.9267	28.46
gene8217	BBA_08218	Acyl-CoA N-acyltransferase	2.278	1.1877	0.0124939	0.130874	yes	up	2.05	2.47	2.35	7.29	3.9	3.64	2.29	4.94333
gene5017	BBA_05018	betaine aldehyde dehydrogenase	2.27	1.18246	0.00310055	0.050583	yes	up	5.6	4.44	4.97	6.08	13.12	11.22	5.00333	10.14
gene8778	BBA_08779	multidrug resistance ABC transporter, putative	2.26	1.17607	0.0159278	0.151558	yes	up	0.27	0.3	0.49	1.09	0.52	0.6	0.353333	0.736667
gene425	BBA_00426	phospholipase D2	2.255	1.17343	0.0227195	0.188552	yes	up	4.13	3.98	3.77	17.59	5.14	4.18	3.96	8.97
gene8787	BBA_08788	MFS sugar transporter, putative	2.254	1.17271	3.59249e-05	0.0016522	yes	up	2.5	2.89	2.86	7.14	4.95	4.91	2.75	5.66667
gene891	BBA_00892	hypothetical protein	2.252	1.17123	0.00664504	0.0847054	yes	up	61.33	52.46	46.71	177.59	59.33	61.8	53.5	99.5733
gene6127	BBA_06128	C6 zinc finger domain-containing protein	2.25	1.16989	5.37508e-05	0.00234898	yes	up	5.33	8.89	8.48	15.42	14.8	15.86	7.56667	15.36
gene9173	BBA_09174	cell surface protein	2.249	1.16918	0.00978576	0.11132	yes	up	1.96	2.84	3.28	3.84	7.32	5.17	2.69333	5.44333
gene942	BBA_00943	hypothetical protein	2.249	1.16948	0.00163848	0.0327628	yes	up	55.2	24.53	34.64	70.35	75.44	87.22	38.1233	77.67
gene3818	BBA_03819	l-lactate dehydrogenase	2.248	1.16866	0.0481558	0.305577	yes	up	82.32	33.77	107.04	352.87	73.13	79.79	74.3767	168.597
gene2534	BBA_02535	RmlD substrate binding domain-containing protein	2.243	1.16525	0.00302543	0.0499143	yes	up	8.86	16.42	15.14	39.84	24.48	19.75	13.4733	28.0233
gene3823	BBA_03824	CFEM domain-containing protein	2.243	1.16542	0.0166467	0.15565	yes	up	2.4	3.68	3.94	11.86	4.76	4.25	3.34	6.95667
gene6122	BBA_06123	DUF124 domain-containing protein	2.239	1.16258	0.000216868	0.00727261	yes	up	18.83	25.47	26.65	67.71	41.41	36.82	23.65	48.6467
gene498	BBA_00499	C6 finger domain protein	2.238	1.16235	1.70295e-07	1.71324e-05	yes	up	7.97	10.1	10.01	21.75	18.28	19.66	9.36	19.8967
gene8447	BBA_08448	folate transporter/carrier (mitochondrial)	2.234	1.15982	0.00502551	0.0700381	yes	up	5.77	6.65	3.19	14.17	10.48	7.42	5.20333	10.69
gene5766	BBA_05767	tetracycline efflux protein (otrb)	2.233	1.15866	0.000170196	0.00603155	yes	up	5.02	5.78	5.56	13.65	12.3	7.4	5.45333	11.1167
gene1636	BBA_01637	ZIP Zinc transporter	2.231	1.15741	0.00449967	0.0649593	yes	up	14.31	21.49	25.42	26.15	52.12	44.39	20.4067	40.8867
gene10173	BBA_10174	argininosuccinate synthase	2.226	1.15464	1.71324e-10	3.84801e-08	yes	up	115.35	89.97	90.17	221.31	190.48	190.22	98.4967	200.67
gene6892	BBA_06893	ferrochelatase-like protein	2.22	1.1505	2.68985e-05	0.00136729	yes	up	34.87	31.2	35.09	94.79	53.66	57.66	33.72	68.7033
gene3401	BBA_03402	homoserine dehydrogenase	2.209	1.14332	1.55644e-05	0.000873957	yes	up	46.37	36.29	41.94	68.37	99.13	80.82	41.5333	82.7733
gene6775	BBA_06776	hypothetical protein	2.208	1.14298	0.0412666	0.279099	yes	up	7.1	13.56	17.09	47.03	17.39	13.25	12.5833	25.89
gene5354	BBA_05355	hypothetical protein	2.195	1.1341	0.00615774	0.0804756	yes	up	40.22	51.82	50.47	178.45	73.23	71.48	47.5033	107.72
gene2230	BBA_02231	hypothetical protein	2.191	1.13151	0.00108836	0.0244451	yes	up	6.91	9.32	12.22	24.47	15.17	17.83	9.48333	19.1567
gene2667	BBA_02668	pyridine nucleotide-disulfide oxidoreductase, putative	2.183	1.12599	0.000721594	0.0181962	yes	up	4.15	6.56	8.51	12.47	13.25	12.75	6.40667	12.8233
gene844	BBA_00845	LCCL domain-containing protein	2.181	1.12503	7.52335e-05	0.00314548	yes	up	10.93	10.62	13.55	30.7	17.42	21.63	11.7	23.25
gene4963	BBA_04964	mitochondrial thiazole biosynthetic enzyme	2.18	1.1244	0.00444593	0.0644139	yes	up	114.36	192.76	222.69	242.04	414.89	385.39	176.603	347.44
gene6055	BBA_06056	allantoate permease	2.18	1.12464	0.00154028	0.0311866	yes	up	8.74	10.47	17.2	23.43	28.25	20.25	12.1367	23.9767
gene5405	BBA_05406	orotidine-5'-monophosphate decarboxylase	2.172	1.11927	0.0115125	0.123165	yes	up	51.83	25.07	24.95	103.06	47.69	52.77	33.95	67.84
gene43	BBA_00044	hypothetical protein	2.166	1.11479	0.0204915	0.177495	yes	up	3.6	7.36	11.37	18.22	13.22	13.2	7.44333	14.88
gene9731	BBA_09732	FAD binding domain-containing protein	2.163	1.11325	0.00691957	0.086904	yes	up	48.28	48	64.81	169.98	95.99	72.64	53.6967	112.87
gene5302	BBA_05303	subtilase-like protein	2.155	1.10756	0.000934024	0.0217894	yes	up	12.45	20.48	21.4	57.16	27.46	28.87	18.11	37.83
gene298	BBA_00299	hypothetical protein	2.154	1.10732	0.0271052	0.212564	yes	up	8.27	12.81	12.86	39.9	12.66	15.69	11.3133	22.75
gene1640	BBA_01641	C6 transcription factor	2.149	1.1038	1.5481e-08	2.07661e-06	yes	up	15.56	16.07	14.71	31.75	26.2	32.13	15.4467	30.0267
gene2908	BBA_02909	kelch repeat protein	2.143	1.09934	0.000241744	0.00791444	yes	up	1.54	2.03	1.93	3.47	4.08	3.11	1.83333	3.55333
gene8825	BBA_08826	DUF1115 domain protein	2.143	1.0993	0.0465783	0.300102	yes	up	1.11	2.87	2.59	6.48	3.21	3.41	2.19	4.36667
gene521	BBA_00522	Urease, alpha subunit	2.135	1.0939	0.0220253	0.18627	yes	up	10.45	15.61	26.14	14.23	55.55	71.79	17.4	47.19
gene9372	BBA_09373	inorganic pyrophosphatase	2.135	1.09431	0.0238128	0.194244	yes	up	2.8	2.94	2.08	8.01	2.54	5.1	2.60667	5.21667
gene9722	BBA_09723	C6 finger domain protein, putative	2.133	1.09316	0.0178637	0.162807	yes	up	4.45	3.4	5.68	20.84	5.3	4.86	4.51	10.3333
gene5207	BBA_05208	glycosyltransferase family 35	2.131	1.09186	0.0167539	0.156186	yes	up	10.38	15.97	13.86	40.95	25.93	11.9	13.4033	26.26
gene8234	BBA_08235	sialidase-like protein	2.125	1.08776	0.0237232	0.194095	yes	up	9.68	17.52	20.6	52.21	20.8	20.97	15.9333	31.3267
gene9732	BBA_09733	dehydrogenase/reductase SDR family member 8	2.121	1.08465	5.83047e-05	0.00252514	yes	up	16.12	16.41	18.93	44.96	28.6	26.71	17.1533	33.4233
gene4024	BBA_04025	glucose oxidase	2.118	1.08302	0.019833	0.173818	yes	up	7.03	8.27	8.88	27.98	9.86	9.5	8.06	15.78
gene2443	BBA_02444	OHCU decarboxylase	2.116	1.08155	0.0107609	0.118258	yes	up	14.91	12.94	18.38	50.41	20.39	22.25	15.41	31.0167
gene3268	BBA_03269	fungal specific transcription factor	2.116	1.08108	2.9181e-09	4.27015e-07	yes	up	30.54	27.71	31.09	67.11	50	52.39	29.78	56.5
gene561	BBA_00562	purine permease	2.114	1.07985	0.000193362	0.0066696	yes	up	3.71	5.76	4.67	8.56	8.87	9.6	4.71333	9.01
gene6302	BBA_06303	methyltransferase domain-containing protein	2.114	1.08025	1.24296e-10	3.00114e-08	yes	up	75.55	69.78	74	139.78	133.49	141.33	73.11	138.2
gene3158	BBA_03159	aldo-keto reductase (AKR), putative	2.111	1.07772	2.62264e-06	0.000189026	yes	up	12.5	12.04	12.1	29.09	19.99	21.88	12.2133	23.6533
gene5045	BBA_05046	serine carboxypeptidase S28	2.108	1.07618	0.028359	0.218763	yes	up	1.59	2.05	3.05	9.49	3.77	4.07	2.23	5.77667
gene6554	BBA_06555	2-nitropropane dioxygenase	2.108	1.07555	0.0415581	0.280481	yes	up	1.04	1.11	1.64	3.77	2.15	1.52	1.26333	2.48
gene784	BBA_00785	CCR4-Not complex subunit Caf16	2.108	1.07561	0.00195367	0.0373634	yes	up	9.81	14.53	13.85	34.54	18.04	21.95	12.73	24.8433
gene3126	BBA_03127	mechanosensitive ion channel	2.107	1.07515	0.0458717	0.297734	yes	up	5.51	5.53	5.21	20.44	5.25	6.04	5.41667	10.5767
gene542	BBA_00543	pyruvate kinase	2.104	1.07305	1.85518e-07	1.8283e-05	yes	up	182.28	144.68	164.94	332.56	258.61	311.37	163.967	300.847
gene5481	BBA_05482	hypothetical protein	2.098	1.06933	0.000535675	0.0147816	yes	up	17.82	24.3	25.58	59.32	38.76	28.78	22.5667	42.2867
gene8502	BBA_08503	hypothetical protein	2.098	1.06896	0.0308688	0.231468	yes	up	87.18	52	85.34	246.65	71.61	90.57	74.84	136.277
gene7804	BBA_07805	F-box domain-containing protein	2.095	1.06676	0.0234535	0.192777	yes	up	0.84	1.14	1.14	3.04	1.38	1.61	1.04	2.01
gene9523	BBA_09524	agmatine deiminase	2.092	1.06467	0.0262213	0.20809	yes	up	30.87	32.48	28.53	91.93	35.7	38.82	30.6267	55.4833
gene2335	BBA_02336	fumarate hydratase	2.091	1.06453	5.51476e-10	1.00494e-07	yes	up	42.62	39.17	38.34	88.67	70.24	69.41	40.0433	76.1067
gene865	BBA_00866	putative NADPH-dependent beta-ketoacyl reductase (rhlG)	2.09	1.06363	0.00353124	0.0560012	yes	up	15.94	16.75	28.07	54.06	33.47	29.93	20.2533	39.1533
gene7295	BBA_07296	peptidase family S58	2.087	1.06143	0.00901083	0.104851	yes	up	4.98	6.68	10.76	19.6	12.1	11.27	7.47333	14.3233
gene1824	BBA_01825	siderochrome-iron transporter MirB	2.086	1.06049	0.00314012	0.051056	yes	up	1.19	1.06	1.11	2.55	1.59	2.22	1.12	2.12
gene2719	BBA_02720	glycoside hydrolase family 16 protein	2.085	1.05993	2.77278e-06	0.000196908	yes	up	112.45	82.86	101.34	169.73	187.04	200.19	98.8833	185.653
gene4955	BBA_04956	glycosyl hydrolase 53 domain-containing protein	2.085	1.05972	0.00686982	0.0865042	yes	up	8.44	11.9	14.17	33.17	15.71	17.79	11.5033	22.2233
gene5159	BBA_05160	glycolipid anchored surface protein	2.085	1.06037	6.24786e-09	8.87379e-07	yes	up	38.23	35.08	40.67	95.33	74.66	82.06	37.9933	84.0167
gene1932	BBA_01933	phospholipase/Carboxylesterase	2.081	1.05712	0.00429127	0.0630114	yes	up	3	3.32	4.04	8.01	4.78	7	3.45333	6.59667
gene4070	BBA_04071	serine/threonine-protein kinase hal4	2.08	1.0565	0.0101512	0.113362	yes	up	126.4	78	106.97	354.89	142.45	112.15	103.79	203.163
gene8380	BBA_08381	Ni2+-Co2+ transporter transition metal uptake transporter	2.078	1.05508	0.00569457	0.0764628	yes	up	178.06	303.03	253.83	310.43	517.34	524.67	244.973	450.813
gene1231	BBA_01232	IKI3 family protein	2.077	1.05472	0.00365792	0.0572229	yes	up	1.79	2.53	3.67	4.52	5.8	4.6	2.66333	4.97333
gene4837	BBA_04838	1-aminocyclopropane-1-carboxylate synthase	2.077	1.05449	0.00563642	0.0758169	yes	up	5.05	7.91	5.38	8.74	31.98	19.74	6.11333	20.1533
gene1147	BBA_01148	hypothetical protein	2.074	1.05235	0.0274333	0.214535	yes	up	1.77	2.36	2.87	6.01	2.55	4.79	2.33333	4.45
gene378	BBA_00379	TspO/MBR family protein	2.07	1.04955	0.000875159	0.0208184	yes	up	57.22	45.9	47.55	139.71	72.62	76.7	50.2233	96.3433
gene9234	BBA_09235	putative dual specificity protein kinase pom1	2.065	1.04604	0.0025267	0.0442883	yes	up	25.22	20.25	17.16	44.7	67.73	30.47	20.8767	47.6333
gene6675	BBA_06676	tRNA nucleotidyltransferase	2.064	1.04517	0.0100217	0.112973	yes	up	6.34	6.98	10.42	22.18	13.09	6.78	7.91333	14.0167
gene7556	BBA_07557	Spc97/Spc98 family protein	2.055	1.03926	0.0264227	0.209344	yes	up	5.02	4.7	5.67	4.37	11.77	11.94	5.13	9.36
gene8307	BBA_08308	OPT oligopeptide transporter	2.05	1.03551	0.0236865	0.194095	yes	up	61.25	36.55	28.35	99.77	82.81	86.11	42.05	89.5633
gene2983	BBA_02984	squalene epoxidase	2.049	1.03486	0.000447777	0.0129869	yes	up	13.47	10.84	10.78	30.83	18.29	16.84	11.6967	21.9867
gene4740	BBA_04741	N-acetyl-gamma-glutamyl-phosphate reductase	2.046	1.03272	0.000713304	0.0180765	yes	up	34.13	33.78	35.56	92.54	56.17	44.76	34.49	64.49
gene6083	BBA_06084	ubiquinone biosynthesis protein CAT5	2.045	1.03202	0.0039515	0.0604812	yes	up	8.71	4.46	6.59	13.38	13.33	10.31	6.58667	12.34
gene8282	BBA_08283	hypothetical protein	2.044	1.03117	5.18746e-06	0.000345521	yes	up	338.48	244.66	256.55	505.57	501.24	549.75	279.897	518.853
gene2365	BBA_02366	ATP-binding cassette sub-family A member 9	2.043	1.03081	0.00382378	0.0592778	yes	up	1.93	2.36	2.45	6.29	3.14	3.17	2.24667	4.2
gene9573	BBA_09574	hypothetical protein	2.032	1.02312	0.0419712	0.28189	yes	up	11.26	14.14	16.64	47.56	15.16	15.63	14.0133	26.1167
gene9045	BBA_09046	Cytochrome P450 CYP542B1	2.019	1.01384	0.00600423	0.0794368	yes	up	8.07	12.96	16.67	29.51	24.22	17.42	12.5667	23.7167
gene7294	BBA_07295	Cytochrome P450 CYP578A2	2.017	1.01231	0.0268482	0.211329	yes	up	6.6	8.32	9.22	25.97	9.64	9.57	8.04667	15.06
gene1686	BBA_01687	3-isopropylmalate dehydratase	2.013	1.00963	2.81815e-07	2.61709e-05	yes	up	25.93	19.63	24.35	46.5	42.68	38.03	23.3033	42.4033
gene6763	BBA_06764	tetraspanin-like protein	2.011	1.00813	0.0396836	0.272442	yes	up	43.02	21.55	24.52	27.56	57.66	75.18	29.6967	53.4667
gene4380	BBA_04381	hypothetical protein	2.009	1.0068	2.07225e-05	0.00112437	yes	up	27.39	40.74	34.71	65.32	73.06	70.93	34.28	69.77
gene6047	BBA_06048	cAMP-regulated phosphoprotein family protein Igo1	2.008	1.00573	0.00152527	0.0310128	yes	up	90.49	55.13	73.22	109.73	151.36	143.39	72.9467	134.827
gene5258	BBA_05259	DNA repair protein Rad4, transglutaminase-like protein	2.007	1.00513	0.0318003	0.235567	yes	up	30.22	25.56	27.8	93.37	33.7	28.68	27.86	51.9167
gene53	BBA_00054	endoribonuclease L-PSP	2.007	1.00529	0.000953538	0.0221377	yes	up	225.25	265.06	220.34	344.76	567.44	450.09	236.883	454.097
gene8364	BBA_08365	amidohydrolase family protein	2.007	1.00536	0.00294447	0.0491151	yes	up	3.59	4.36	6.34	7.73	8.37	9.75	4.76333	8.61667
gene2265	BBA_02266	DUF788 domain-containing protein	2.003	1.00209	0.0291182	0.222487	yes	up	20.87	11.78	11.65	18.12	31.07	32.1	14.7667	27.0967
gene2479	BBA_02480	stalk rot protein	0.497	-1.00935	5.28799e-06	0.000349804	yes	down	32.51	34.19	31.07	23.84	18.4	18.05	32.59	20.0967
gene4084	BBA_04085	hypothetical protein	0.497	-1.01009	0.0245621	0.199081	yes	down	14.69	14.65	14.36	9.03	5.02	7.03	14.5667	7.02667
gene4802	BBA_04803	F-box domain-containing protein	0.497	-1.00987	0.000251099	0.00816536	yes	down	28.07	28.81	40.9	15.89	16.3	12.07	32.5933	14.7533
gene8415	BBA_08416	peptidase family M28	0.497	-1.00935	0.01193	0.126477	yes	down	326.52	378.59	311.92	83.25	182.32	185.67	339.01	150.413
gene5225	BBA_05226	chloride channel protein	0.496	-1.01198	0.0176033	0.160997	yes	down	10.25	10.86	9.99	2.38	5.53	5.8	10.3667	4.57
gene7218	BBA_07219	hypothetical protein	0.496	-1.01072	8.04777e-05	0.0033137	yes	down	56.94	71.46	59.63	25.12	27.61	31.95	62.6767	28.2267
gene2910	BBA_02911	AT hook domain-containing protein	0.495	-1.01446	0.0349399	0.250892	yes	down	214.08	249.75	230	45.97	102.2	155.93	231.277	101.367
gene353	BBA_00354	2-deoxyglucose-6-phosphate phosphatase	0.495	-1.01378	0.0204292	0.177273	yes	down	90.23	85.07	97.47	20.96	45.78	54.64	90.9233	40.46
gene3658	BBA_03659	hypothetical protein	0.495	-1.01564	0.00517516	0.0715033	yes	down	5.68	4.32	4.2	2.53	2.33	1.6	4.73333	2.15333
gene204	BBA_00205	hypothetical protein	0.494	-1.01742	0.00355735	0.0563228	yes	down	20.86	17.6	19.73	8.91	5.81	10.61	19.3967	8.44333
gene33	BBA_00034	group II pyridoxal-5-phosphate decarboxylase	0.494	-1.01669	0.0261537	0.207895	yes	down	55.88	45.83	36.83	38.43	14.73	15.25	46.18	22.8033
gene7284	BBA_07285	Multicopper oxidase family protein	0.493	-1.01951	0.00124955	0.0271805	yes	down	42.5	52.7	47.13	17.21	15.11	27.43	47.4433	19.9167
gene6021	BBA_06022	polyol transporter 5	0.492	-1.02242	0.000939542	0.0218653	yes	down	161.38	102.57	95.86	45.81	53.51	59.57	119.937	52.9633
gene4928	BBA_04929	IQ calmodulin-binding domain-containing family protein	0.491	-1.0267	0.00103608	0.0236002	yes	down	26.87	22.15	20.51	14.87	8.53	7.74	23.1767	10.38
gene46	BBA_00047	Cel5b-like protein	0.489	-1.03312	0.00440061	0.0641042	yes	down	17.4	17.33	14.68	11.08	4.75	6.41	16.47	7.41333
gene6451	BBA_06452	hypothetical protein	0.488	-1.03371	0.0100682	0.113126	yes	down	10.27	15.5	13.12	6.4	4.26	6.92	12.9633	5.86
gene8968	BBA_08969	hypothetical protein	0.488	-1.03364	3.49834e-05	0.00162195	yes	down	307.21	446.36	437.97	169.54	174.72	179.86	397.18	174.707
gene6313	BBA_06314	arabinofuranosidase B	0.486	-1.04187	0.0173823	0.160036	yes	down	218.57	202.31	170.58	42.59	101.06	112.06	197.153	85.2367
gene7339	BBA_07340	monocarboxylate permease-like protein	0.486	-1.04036	0.0143788	0.142431	yes	down	4.04	2.29	2.27	1.14	1.55	1.66	2.86667	1.45
gene9863	BBA_09864	phenol acid carboxylase, putative	0.486	-1.04111	0.0349808	0.250999	yes	down	114.93	74.34	85.4	18.49	51.37	50.71	91.5567	40.19
gene5560	BBA_05561	RNA 3'-terminal phosphate cyclase	0.485	-1.0437	0.0059709	0.0791042	yes	down	4.42	4.66	6.88	2.29	2.9	1.84	5.32	2.34333
gene4652	BBA_04653	TIM-barrel enzyme family protein	0.484	-1.04547	0.0167816	0.156294	yes	down	7.74	7.57	5.33	4.32	2.22	2.95	6.88	3.16333
gene9867	BBA_09868	phosphotransferase enzyme family protein	0.484	-1.04606	0.00078499	0.0193855	yes	down	8.52	12.56	11.66	5.23	3.91	5.28	10.9133	4.80667
gene4915	BBA_04916	aminotransferase class-III	0.48	-1.06007	0.00044177	0.0128513	yes	down	63.86	81.26	67.45	43.11	28.23	22.24	70.8567	31.1933
gene5841	BBA_05842	hypothetical protein	0.48	-1.05845	0.00996103	0.112729	yes	down	16.46	11.96	16.84	3.79	8.47	7.14	15.0867	6.46667
gene9203	BBA_09204	ankyrin repeat protein	0.48	-1.05993	1.0046e-06	8.01851e-05	yes	down	174.51	238.94	187.2	91.63	75.07	78.27	200.217	81.6567
gene5199	BBA_05200	PX domain-containing protein	0.476	-1.07167	0.000168945	0.00603155	yes	down	190.52	112.65	238.76	54.51	52.36	50.77	180.643	52.5467
gene9675	BBA_09676	MFS allantoate transporter	0.476	-1.07138	0.0329002	0.240767	yes	down	2.21	5.44	4.21	2.31	1.63	1.27	3.95333	1.73667
gene6716	BBA_06717	putative YFW family protein 5	0.475	-1.07289	0.0019253	0.037041	yes	down	8.64	14.55	9.11	4.18	4.06	5.6	10.7667	4.61333
gene3781	BBA_03782	putative hydrolase	0.47	-1.08813	0.0427076	0.284706	yes	down	25.7	60.9	42.73	25.48	23.45	7.72	43.11	18.8833
gene282	BBA_00283	membrane transporter	0.467	-1.09822	0.0154368	0.148495	yes	down	3.66	2.56	3.44	2.18	1.01	0.99	3.22	1.39333
gene3471	BBA_03472	Ankyrin repeat protein	0.467	-1.09997	0.0330797	0.241667	yes	down	37.13	75.65	70.34	11.63	33.59	30.89	61.04	25.37
gene5663	BBA_05664	dihydrodipicolinate synthetase	0.467	-1.09973	0.00701522	0.0876494	yes	down	157.99	249.39	258.11	58.19	100.68	120.21	221.83	93.0267
gene6436	BBA_06437	Glycoside hydrolase, catalytic core	0.467	-1.09802	0.00419024	0.0624301	yes	down	32.3	35.37	34.62	8.63	15.8	19.91	34.0967	14.78
gene5721	BBA_05722	Snf7 family protein	0.465	-1.105	2.52032e-05	0.00130167	yes	down	93.08	128.79	131.45	63.07	46.59	43.46	117.773	51.04
gene6457	BBA_06458	POT family protein	0.465	-1.10621	0.0270071	0.212233	yes	down	123.08	95.77	72.25	11.48	37.7	62.5	97.0333	37.2267
gene3319	BBA_03320	hypothetical protein	0.463	-1.11067	0.00703211	0.087747	yes	down	4.67	1.91	2.79	1.19	1.38	1.24	3.12333	1.27
gene5554	BBA_05555	epoxide hydrolase	0.462	-1.11277	0.00219141	0.0404678	yes	down	20.04	46.63	34.33	11.82	9.23	7.86	33.6667	9.63667
gene7175	BBA_07176	hypothetical protein	0.46	-1.1203	0.0175148	0.160701	yes	down	9.03	5.45	6.13	4.97	1.6	2.07	6.87	2.88
gene1676	BBA_01677	D-isomer specific 2-hydroxyacid dehydrogenase	0.459	-1.12439	3.50289e-05	0.00162195	yes	down	93.19	131.32	149.89	50.48	55.19	50.39	124.8	52.02
gene6566	BBA_06567	Catalase-like domain, heme-dependent	0.459	-1.12361	0.0126158	0.131439	yes	down	7.78	7.8	10.33	5.78	3.35	1.97	8.63667	3.7
gene8240	BBA_08241	general alpha-glucoside permease	0.459	-1.12261	0.0286885	0.220081	yes	down	79.02	61.42	43.19	12.36	22.13	40.27	61.21	24.92
gene9307	BBA_09308	NOSIC domain-containing protein	0.459	-1.12233	0.00297827	0.049423	yes	down	204.74	247.36	170.34	58.7	76.05	120.3	207.48	85.0167
gene10320	BBA_10321	Dynamin family protein	0.458	-1.12624	0.00186926	0.036179	yes	down	72.96	73.27	80.23	54.58	26.42	18.97	75.4867	33.3233
gene9757	BBA_09758	serum paraoxonase/arylesterase family protein	0.458	-1.12741	0.0150511	0.146241	yes	down	62.98	70.05	60.47	16.09	20.31	43.9	64.5	26.7667
gene9980	BBA_09981	C2H2 type zinc finger domain-containing protein	0.457	-1.13055	0.00667272	0.0847054	yes	down	87.66	77.09	61.29	16.34	47.07	39.47	75.3467	34.2933
gene2074	BBA_02075	ubiquitin family protein	0.456	-1.13241	0.00603193	0.0795844	yes	down	409.8	482.88	481.11	186.89	192.58	263.25	457.93	214.24
gene6568	BBA_06569	acetate transporter	0.456	-1.13179	0.00452704	0.0650628	yes	down	5.33	6.09	5.52	2.1	2.9	2.06	5.64667	2.35333
gene245	BBA_00246	cutinase-like protein	0.455	-1.13755	0.0215174	0.184458	yes	down	2895.24	5866.11	7240.45	1248.68	2648.29	2712.52	5333.93	2203.16
gene2631	BBA_02632	Cytochrome P450 CYP617A2	0.454	-1.14082	0.00368059	0.0573806	yes	down	38.46	42.31	38.34	9.62	18.44	20.71	39.7033	16.2567
gene4423	BBA_04424	hypothetical protein	0.454	-1.13796	3.88725e-05	0.00176258	yes	down	15.66	17.81	16.25	7.27	5.39	7.89	16.5733	6.85
gene7725	BBA_07726	PH domain-containing protein	0.454	-1.139	0.000125493	0.00482873	yes	down	8.47	9.8	12.17	3.48	3.98	4.94	10.1467	4.13333
gene2223	BBA_02224	hypothetical protein	0.453	-1.14141	0.0175524	0.160775	yes	down	30.42	14.07	42.94	16.19	9.99	10.75	29.1433	12.31
gene2287	BBA_02288	homeobox domain-containing protein	0.453	-1.14084	0.000288982	0.00915077	yes	down	15.8	12.58	11.49	5.77	3.44	7.5	13.29	5.57
gene9995	BBA_09996	FAD binding domain protein	0.453	-1.14136	0.0156453	0.149606	yes	down	4.62	2.45	2.75	0.74	1.8	1.4	3.27333	1.31333
gene7288	BBA_07289	alpha/beta hydrolase, putative	0.452	-1.14529	0.0469643	0.301784	yes	down	2.11	1.95	5.29	0.98	1.27	1.54	3.11667	1.26333
gene10050	BBA_10051	facilitated glucose transporter	0.451	-1.14959	9.27266e-06	0.000570417	yes	down	152.4	182.32	130.14	61.72	74.39	52.86	154.953	62.99
gene7608	BBA_07609	hypothetical protein	0.451	-1.1478	0.0241632	0.196769	yes	down	27.05	26.77	28.48	10.27	17.13	16.59	27.4333	14.6633
gene522	BBA_00523	histone acetyltransferase subunit 3	0.45	-1.1513	0.0392163	0.270343	yes	down	33.31	21.17	21.89	17.88	10.4	3.46	25.4567	10.58
gene9769	BBA_09770	hypothetical protein	0.45	-1.15164	1.9495e-08	2.51044e-06	yes	down	116.06	126.85	139.99	52.9	51.51	54.74	127.633	53.05
gene10325	BBA_10326	hypothetical protein	0.449	-1.15661	0.0153993	0.148355	yes	down	40.15	75.15	80.47	17.67	34.2	30.4	65.2567	27.4233
gene2364	BBA_02365	hypothetical protein	0.449	-1.15646	0.0104501	0.115636	yes	down	4.29	3.89	3.68	2.88	1.49	0.93	3.95333	1.76667
gene1500	BBA_01501	major facilitator superfamily transporter	0.448	-1.1598	2.55494e-05	0.00130559	yes	down	10.38	12.07	8	4.42	3.85	4.1	10.15	4.12333
gene7423	BBA_07424	metalloprotease MEP1	0.448	-1.15707	3.44308e-06	0.000240966	yes	down	6.8	5.73	6.22	2.99	2.26	2.45	6.25	2.56667
gene8385	BBA_08386	pyruvate decarboxylase	0.447	-1.16174	0.000797439	0.0195184	yes	down	208.61	225.26	174.59	53.84	104.29	85.53	202.82	81.22
gene2203	BBA_02204	NAD dependent epimerase/dehydratase	0.446	-1.16448	0.000399969	0.0118132	yes	down	449.87	585.75	543.52	304.65	214.74	136.13	526.38	218.507
gene1961	BBA_01962	hypothetical protein	0.444	-1.17244	0.0320896	0.237125	yes	down	64.09	57.42	66.64	8.76	30.41	35.2	62.7167	24.79
gene8310	BBA_08311	hypothetical protein	0.44	-1.18541	9.9636e-05	0.00396002	yes	down	52.65	60.88	79.97	27.16	29.64	20.45	64.5	25.75
gene2290	BBA_02291	V-type ATPase	0.439	-1.18833	0.0478928	0.305459	yes	down	4.51	12.67	16.04	6.4	3.99	3.19	11.0733	4.52667
gene7541	BBA_07542	hypothetical protein	0.439	-1.18886	0.00321989	0.0519479	yes	down	21.3	17.68	17.31	4.46	8.46	8.7	18.7633	7.20667
gene2186	BBA_02187	hypothetical protein	0.434	-1.20411	0.0112904	0.121699	yes	down	45.55	34.96	51.52	11.22	14.9	26.18	44.01	17.4333
gene8796	BBA_08797	hypothetical protein	0.434	-1.20546	0.00604011	0.0795844	yes	down	18.53	15.65	10.79	2.7	4.31	6.42	14.99	4.47667
gene3248	BBA_03249	hypothetical protein	0.432	-1.21107	0.021537	0.184458	yes	down	10.58	24.69	23.23	9.8	9.79	4.68	19.5	8.09
gene2402	BBA_02403	glycosyl hydrolase, putative	0.43	-1.21801	0.0217432	0.185285	yes	down	57.3	112.07	96.18	14.41	39.55	47.62	88.5167	33.86
gene2627	BBA_02628	Putative heterokaryon incompatibility protein	0.43	-1.21641	0.011925	0.126477	yes	down	7.15	15.74	15.91	5.53	5.58	3.61	12.9333	4.90667
gene2974	BBA_02975	BAHD family acyltransferase, clade V	0.429	-1.22169	0.00281533	0.0477025	yes	down	5.49	7.36	8.81	2.01	3.86	2.48	7.22	2.78333
gene8918	BBA_08919	NRPS-like enzyme	0.426	-1.23132	1.34143e-05	0.000780453	yes	down	37.05	54.94	55.09	16.72	19.82	19.98	49.0267	18.84
gene9226	BBA_09227	ferric reductase like transmembrane component	0.426	-1.23204	0.0183885	0.165513	yes	down	9.11	9.03	6.52	1.17	3.56	4.71	8.22	3.14667
gene4848	BBA_04849	hypothetical protein	0.423	-1.24013	0.0311261	0.233216	yes	down	2.06	0.78	0.66	0.22	0.43	0.59	1.16667	0.413333
gene8669	BBA_08670	nitrogen assimilation transcription factor nirA	0.422	-1.24446	0.000504111	0.0140714	yes	down	22.34	33.7	25.3	12.19	6.5	12.26	27.1133	10.3167
gene8468	BBA_08469	amidohydrolase-like protein	0.421	-1.24853	0.0118021	0.125534	yes	down	5.08	2.97	4.75	1.02	1.43	2.33	4.26667	1.59333
gene444	BBA_00445	hypothetical protein	0.42	-1.25244	0.0411652	0.278703	yes	down	27.9	35.86	21.53	3.96	8.97	18.89	28.43	10.6067
gene9217	BBA_09218	hypothetical protein	0.418	-1.2598	0.0122167	0.128668	yes	down	2.05	2.18	1.47	0.78	0.95	0.49	1.9	0.74
gene3579	BBA_03580	FkbM family methyltransferase	0.415	-1.26972	9.44489e-09	1.32201e-06	yes	down	120.17	151.68	123.75	52.08	54.59	43.92	131.867	50.1967
gene2427	BBA_02428	Cytochrome P450 CYP52G8	0.414	-1.27253	0.00122782	0.0268288	yes	down	18.86	39.99	45.57	14.37	11.96	12.97	34.8067	13.1
gene5674	BBA_05675	hypothetical protein	0.414	-1.27253	0.0189158	0.168702	yes	down	237.33	400.46	287.43	44.28	157.59	142.32	308.407	114.73
gene7281	BBA_07282	pristinamycin IIA synthase subunit A	0.411	-1.28183	0.0441067	0.291171	yes	down	115.68	114.91	132.38	95.64	32.53	12.35	120.99	46.84
gene9507	BBA_09508	CAP domain-containing protein	0.41	-1.28769	0.0497938	0.310845	yes	down	6.98	8.46	27.08	2.35	4.68	5.51	14.1733	4.18
gene3750	BBA_03751	adenosine deaminase	0.406	-1.30207	0.00236629	0.0424001	yes	down	32.95	79.58	63.51	15.66	25.37	22.81	58.68	21.28
gene5840	BBA_05841	ABC transporter, putative	0.405	-1.30368	2.46008e-09	3.71241e-07	yes	down	28.75	27.02	26.11	9.27	8.96	11.51	27.2933	9.91333
gene8953	BBA_08954	retrotransposon protein, putative, Ty1-copia subclass	0.402	-1.31435	0.00199503	0.0377804	yes	down	3.29	2.86	2.47	1.53	0.84	0.83	2.87333	1.06667
gene10352	BBA_10353	reverse transcriptase	0.401	-1.31954	0.00578442	0.0772696	yes	down	2.14	2.03	2.66	1.42	0.49	0.61	2.27667	0.84
gene6995	BBA_06996	AMP-binding enzyme	0.401	-1.3191	3.76878e-05	0.00171693	yes	down	6.44	10.15	8.11	2.63	3.1	2.43	8.23333	2.72
gene4948	BBA_04949	DOC family protein	0.398	-1.32809	0.014661	0.143896	yes	down	9.94	11.58	10.95	3.74	2.38	5.83	10.8233	3.98333
gene1407	BBA_01408	thiol-specific monooxygenase	0.397	-1.33448	1.78021e-05	0.000984334	yes	down	42.86	56.72	52.02	24.69	13.71	14.93	50.5333	17.7767
gene890	BBA_00891	actin filament organization protein	0.397	-1.33176	0.0010441	0.0236712	yes	down	65.11	57.67	48.69	24.44	11.62	29.6	57.1567	21.8867
gene4732	BBA_04733	hypothetical protein	0.396	-1.33602	0.00240811	0.0429106	yes	down	49.13	42.29	54.65	23.58	14.98	21.01	48.69	19.8567
gene461	BBA_00462	APSES transcription factor Xbp1	0.395	-1.33867	3.67778e-05	0.00168341	yes	down	29.83	54.39	48.31	18.35	14.9	14.08	44.1767	15.7767
gene10129	BBA_10130	hypothetical protein	0.394	-1.34287	0.00736919	0.0908961	yes	down	76.89	119.42	123.3	75.7	25.77	22.61	106.537	41.36
gene4788	BBA_04789	GrpB domain protein	0.392	-1.35072	0.00518335	0.0715033	yes	down	103.23	145.75	138.27	20.43	61.98	63.59	129.083	48.6667
gene57	BBA_00058	diphthamide biosynthesis protein 2	0.39	-1.35694	0.000210779	0.00711785	yes	down	32.98	63.98	51.78	22.85	17.77	12.62	49.58	17.7467
gene3569	BBA_03570	hypothetical protein	0.389	-1.36304	0.00057077	0.0154412	yes	down	8.71	16.98	15.82	5.27	5.12	4.47	13.8367	4.95333
gene47	BBA_00048	hypothetical protein	0.389	-1.36329	0.00207122	0.0385402	yes	down	7.13	6.52	10.51	3.5	2.42	2.81	8.05333	2.91
gene5112	BBA_05113	hypothetical protein	0.389	-1.36352	0.000339786	0.0102873	yes	down	936.35	1949.59	1651.83	409.82	810	680.25	1512.59	633.357
gene6006	BBA_06007	short-chain dehydrogenase	0.386	-1.37343	7.35286e-07	6.01813e-05	yes	down	47.61	26.98	28.34	10.94	8.72	11.82	34.31	10.4933
gene2941	BBA_02942	LysM domain containing protein	0.385	-1.37848	0.0327144	0.240088	yes	down	9.29	4.96	21.64	2	5.16	5.08	11.9633	4.08
gene5174	BBA_05175	LCCL domain-containing protein	0.385	-1.37813	0.000613938	0.0161564	yes	down	126.86	109	218.9	38.72	62.85	58.04	151.587	53.2033
gene8028	BBA_08029	lipase-like protein	0.384	-1.37915	0.00126297	0.0272062	yes	down	42.66	66	80.63	35.64	16.19	15.67	63.0967	22.5
gene2221	BBA_02222	F-box domain-containing protein	0.383	-1.38637	0.000602419	0.0158966	yes	down	17.21	26.28	19.74	8.84	9.93	7.5	21.0767	8.75667
gene4509	BBA_04510	bZIP transcription factor	0.381	-1.39391	0.00977509	0.11132	yes	down	3.86	6.04	3.87	2.11	0.82	1.91	4.59	1.61333
gene8927	BBA_08928	methyltransferase domain-containing protein	0.379	-1.40057	0.0217938	0.185285	yes	down	11.08	6.06	17.02	1.34	5.38	2.78	11.3867	3.16667
gene3855	BBA_03856	GATA zinc finger protein	0.378	-1.40382	4.29876e-08	4.82761e-06	yes	down	36.62	30.43	29.36	12.73	7.95	7.35	32.1367	9.34333
gene6505	BBA_06506	carbohydrate esterase family 3	0.377	-1.4079	0.0297162	0.226162	yes	down	99.59	84.79	71.49	7.62	33.84	41.94	85.29	27.8
gene423	BBA_00424	tyrosyl-DNA phosphodiesterase	0.372	-1.42848	0.00520468	0.0715033	yes	down	3.09	2.39	2.87	1.49	0.49	0.9	2.78333	0.96
gene2846	BBA_02847	hypothetical protein	0.37	-1.43475	0.000370513	0.0111477	yes	down	4.56	5.06	3.24	1.37	0.94	1.97	4.28667	1.42667
gene9885	BBA_09886	YeeE/YedE family protein	0.368	-1.44175	1.42152e-05	0.000807589	yes	down	30.37	34.71	38.94	17.31	9.72	8.44	34.6733	11.8233
gene6492	BBA_06493	hypothetical protein	0.366	-1.44857	1.97628e-06	0.000146822	yes	down	2.62	3.62	3.13	1.02	1.09	1.03	3.12333	1.04667
gene9808	BBA_09809	hypothetical protein	0.364	-1.45667	4.40254e-07	3.83061e-05	yes	down	14.59	13.88	9.96	3.57	4.07	4.88	12.81	4.17333
gene9563	BBA_09564	reverse transcriptase	0.362	-1.46647	1.12039e-05	0.000672375	yes	down	18.82	19.06	13.44	7.35	5.82	5.11	17.1067	6.09333
gene5291	BBA_05292	major facilitator superfamily transporter	0.36	-1.47336	0.00313023	0.050981	yes	down	22.81	40.99	40.87	19.07	11.48	5.13	34.89	11.8933
gene4063	BBA_04064	allantoate permease	0.359	-1.47722	0.0326375	0.240071	yes	down	102.4	101.1	76.45	72.29	11.27	10.83	93.3167	31.4633
gene5289	BBA_05290	fungal specific transcription factor	0.357	-1.48624	1.04895e-09	1.77733e-07	yes	down	15.46	12	12.01	4.18	3.82	4.68	13.1567	4.22667
gene7770	BBA_07771	feebly protein	0.357	-1.48506	0.0156346	0.149606	yes	down	37.4	40.74	30.76	3.55	9.99	20.72	36.3	11.42
gene8915	BBA_08916	carbonic anhydrase	0.356	-1.49033	6.82122e-06	0.000439195	yes	down	1573.79	1462.84	1307.27	509.26	591.22	265.62	1447.97	455.367
gene6862	BBA_06863	hypothetical protein	0.355	-1.49499	0.0063355	0.0816933	yes	down	23.67	19.31	15.78	2.26	8.58	7.66	19.5867	6.16667
gene7139	BBA_07140	major facilitator superfamily transporter	0.35	-1.5134	0.00886758	0.103684	yes	down	51.05	43.08	40.83	29.49	8.89	5.72	44.9867	14.7
gene7766	BBA_07767	hypothetical protein	0.345	-1.53452	1.29985e-09	2.07518e-07	yes	down	17.2	14.35	12.69	9.43	4.79	4.97	14.7467	6.39667
gene7844	BBA_07845	peptidase family M28	0.345	-1.53694	2.10864e-05	0.0011314	yes	down	68.04	48.06	46.65	14.66	12.41	23.26	54.25	16.7767
gene1331	BBA_01332	Amidase family protein	0.341	-1.55367	8.4498e-06	0.000536896	yes	down	132.24	283.32	195.02	62.1	66.15	56.4	203.527	61.55
gene6454	BBA_06455	hypothetical protein	0.341	-1.55035	1.88099e-10	4.03702e-08	yes	down	37.65	35.44	37.01	9.16	12.64	11.99	36.7	11.2633
gene6853	BBA_06854	rhodanese-like domain-containing protein	0.339	-1.55902	0.000484908	0.0136937	yes	down	14.8	17.33	22.56	4.86	8.57	3.63	18.23	5.68667
gene9112	BBA_09113	epoxide hydrolase	0.338	-1.56517	1.41036e-08	1.91849e-06	yes	down	11.99	13.52	11.73	4.81	3.47	3.31	12.4133	3.86333
gene1767	BBA_01768	major facilitator superfamily transporter	0.328	-1.60742	0.0334347	0.243891	yes	down	0.96	5.54	7.08	1.77	0.72	1.59	4.52667	1.36
gene5344	BBA_05345	Acyl-CoA N-acyltransferase	0.327	-1.61481	0.000107282	0.0042119	yes	down	25.78	41.07	26.85	14.64	6.72	7.47	31.2333	9.61
gene7313	BBA_07314	extracellular dipeptidyl-peptidase Dpp4	0.327	-1.61289	2.79388e-08	3.29065e-06	yes	down	62.87	74.88	62.99	29.3	17.6	12.51	66.9133	19.8033
gene2944	BBA_02945	LysM domain-containing protein	0.324	-1.62789	0.000993303	0.0228412	yes	down	33.72	18.6	40.88	4.62	9.29	12.23	31.0667	8.71333
gene58	BBA_00059	FAD binding domain containing protein	0.324	-1.62431	2.15885e-05	0.00115194	yes	down	18.55	27.61	22.71	5.98	8.43	4.23	22.9567	6.21333
gene8900	BBA_08901	Peptidase S8/S53, subtilisin/kexin/sedolisin	0.323	-1.62943	6.33132e-06	0.000413161	yes	down	15.76	23.05	26.84	8.07	4.9	6.13	21.8833	6.36667
gene10309	BBA_10310	hypothetical protein	0.321	-1.63905	0.020205	0.17596	yes	down	5.45	2.91	6.35	2.19	1.44	0.93	4.90333	1.52
gene9770	BBA_09771	FAD dependent oxidoreductase	0.319	-1.64994	0.0265235	0.209799	yes	down	81.37	154.91	148.25	6.24	39.68	62.33	128.177	36.0833
gene2393	BBA_02394	methyltransferase-like protein	0.317	-1.65729	0.000206324	0.00701647	yes	down	73.22	78.13	56.7	10.56	20.56	27.97	69.35	19.6967
gene835	BBA_00836	Cystinosin/ERS1p	0.317	-1.65834	1.31069e-09	2.07518e-07	yes	down	390.66	298.36	281.57	109.74	97.86	69.6	323.53	92.4
gene185	BBA_00186	hypothetical protein	0.315	-1.66767	2.38268e-08	2.95024e-06	yes	down	213.19	218.85	229.09	87.96	92.1	65.96	220.377	82.0067
gene1904	BBA_01905	UPF0643 protein	0.314	-1.67342	0.0480013	0.305459	yes	down	148.86	110.93	105.98	89.29	18.06	4.39	121.923	37.2467
gene5180	BBA_05181	alpha/beta fold family hydrolase	0.313	-1.67406	4.36932e-07	3.83061e-05	yes	down	54.49	53.58	86.31	30	14.5	14.36	64.7933	19.62
gene4985	BBA_04986	hypothetical protein	0.311	-1.68555	6.74124e-05	0.00286814	yes	down	2.12	1.43	2.26	0.4	0.6	0.61	1.93667	0.536667
gene5645	BBA_05646	autophagy protein (Atg22), putative	0.31	-1.69197	0.0156627	0.149625	yes	down	1.31	0.57	0.97	0.23	0.45	0.15	0.95	0.276667
gene5973	BBA_05974	hypothetical protein	0.308	-1.69682	0.0222712	0.186907	yes	down	6.58	5.45	3.63	0.54	0.68	3.02	5.22	1.41333
gene8060	BBA_08061	UPF0075 domain protein	0.307	-1.70556	0.000822206	0.0198522	yes	down	9.03	18.78	18.77	2.5	6.45	3.88	15.5267	4.27667
gene8989	BBA_08990	pyruvate decarboxylase	0.305	-1.71223	0.000135612	0.00511618	yes	down	14.49	27.54	15.4	4.8	7.67	3.45	19.1433	5.30667
gene6931	BBA_06932	Carbamoyl transferase	0.304	-1.71855	0.00148772	0.0305578	yes	down	613.62	1016.27	927.3	429.04	202.89	90.79	852.397	240.907
gene1634	BBA_01635	Cytochrome P450 CYP570E2	0.302	-1.7251	0.00111885	0.0250135	yes	down	1.68	2.36	2.35	0.4	0.48	0.84	2.13	0.573333
gene7480	BBA_07481	phosphate permease	0.3	-1.73573	0.0134031	0.135689	yes	down	12.15	8.22	4.42	0.6	2.2	3.72	8.26333	2.17333
gene2512	BBA_02513	hypothetical protein	0.298	-1.74483	1.02182e-05	0.000624605	yes	down	163.83	154.09	140.11	22.75	37.31	68.13	152.677	42.73
gene4930	BBA_04931	Acyl-CoA N-acyltransferase	0.298	-1.74903	0.00128254	0.0274652	yes	down	6.72	4.15	4.32	1.36	1.74	1.07	5.06333	1.39
gene9061	BBA_09062	hypothetical protein	0.297	-1.75044	0.0133301	0.135091	yes	down	2.61	3.18	2.85	0.46	0.36	1.46	2.88	0.76
gene5950	BBA_05951	hypothetical protein	0.296	-1.75474	0.0420474	0.282089	yes	down	26.35	14.87	22.99	1.11	6.33	9.81	21.4033	5.75
gene10289	BBA_10290	dopa 4,5-dioxygenase	0.294	-1.76614	3.16977e-05	0.00150806	yes	down	238.76	254.63	252.35	117.68	47.32	40.91	248.58	68.6367
gene8903	BBA_08904	hypothetical protein	0.294	-1.76824	1.96295e-07	1.91497e-05	yes	down	7.44	8.66	7.31	1.69	1.75	2.71	7.80333	2.05
gene3948	BBA_03949	hydroxyacylglutathione hydrolase	0.293	-1.77202	0.0268756	0.211372	yes	down	6.25	1.01	3.08	0.28	1.01	1.36	3.44667	0.883333
gene5290	BBA_05291	thiol-specific monooxygenase	0.292	-1.77608	8.29495e-11	2.16521e-08	yes	down	17.63	17.66	18.23	5.38	3.37	5.25	17.84	4.66667
gene3805	BBA_03806	Cytochrome P450 CYP682H1	0.291	-1.77921	0.0131934	0.134411	yes	down	1.54	0.67	0.66	0.36	0.28	0.13	0.956667	0.256667
gene8022	BBA_08023	NADH-dependent flavin oxidoreductase-like protein	0.291	-1.78205	0.000211829	0.00712837	yes	down	66.95	188.69	233.58	48.76	37.54	43.53	163.073	43.2767
gene1677	BBA_01678	ZIP Zinc transporter family protein	0.29	-1.78591	0.00195945	0.0374	yes	down	33.94	28.48	17.76	2.45	9.08	9.1	26.7267	6.87667
gene6860	BBA_06861	inner membrane transport protein yfaV	0.29	-1.78774	0.0190714	0.169605	yes	down	35.02	29.01	29.57	20.38	2.7	2.52	31.2	8.53333
gene8241	BBA_08242	glycoside hydrolase family 43 protein	0.29	-1.78534	0.0135763	0.136868	yes	down	7.17	7.24	4.92	0.5	0.91	3.48	6.44333	1.63
gene6725	BBA_06726	Cytochrome P450 CYP625A1	0.286	-1.80533	0.00717285	0.089043	yes	down	9.16	2.52	6.66	0.61	1.75	2.25	6.11333	1.53667
gene9827	BBA_09828	hypothetical protein	0.284	-1.81449	0.0144323	0.142522	yes	down	8.8	10.01	7.64	0.54	1.8	4.26	8.81667	2.2
gene6022	BBA_06023	hypothetical protein	0.282	-1.82879	0.0132585	0.134901	yes	down	4.29	9.71	3.16	1.11	2.56	0.79	5.72	1.48667
gene5288	BBA_05289	hypothetical protein	0.281	-1.83277	0.0375692	0.26217	yes	down	2.53	1.69	2.27	0.67	0.95	0.08	2.16333	0.566667
gene5143	BBA_05144	diacylglycerol kinase catalytic domain-containing protein	0.279	-1.83959	0.00134797	0.0284731	yes	down	21.88	49.41	43.38	3.86	10.48	14.16	38.2233	9.5
gene7612	BBA_07613	Cytochrome P450 CYP684A2	0.279	-1.8406	0.00153819	0.0311866	yes	down	33.56	21.13	84.87	18.38	9.71	7.67	46.52	11.92
gene7742	BBA_07743	serine peptidase, putative	0.279	-1.84325	0.00646001	0.0830769	yes	down	333.45	485.57	392.66	26.23	76.15	195.05	403.893	99.1433
gene4339	BBA_04340	hypothetical protein	0.27	-1.88683	4.91729e-06	0.000332106	yes	down	11.39	11.51	9.73	4.4	1.67	2.09	10.8767	2.72
gene258	BBA_00259	hypothetical protein	0.266	-1.91256	2.42e-05	0.00127024	yes	down	21.12	7.95	11.95	4.36	3.02	4.26	13.6733	3.88
gene3988	BBA_03989	hypothetical protein	0.265	-1.91819	0.0107912	0.11828	yes	down	39.11	32.92	23.53	0.96	5.71	14.67	31.8533	7.11333
gene4293	BBA_04294	short chain dehydrogenase	0.261	-1.93723	0.0181195	0.16406	yes	down	625.82	493.06	627.46	368.79	37.72	34.71	582.113	147.073
gene627	BBA_00628	salicylate hydroxylase	0.261	-1.93716	0.0454666	0.295701	yes	down	3.54	5.45	4.56	1.93	0.05	1.31	4.51667	1.09667
gene10350	BBA_10351	serine/threonine protein kinase Japonica Group	0.26	-1.94531	0.000482226	0.0136579	yes	down	4.5	7.01	4.32	0.64	1.16	1.79	5.27667	1.19667
gene4057	BBA_04058	hypothetical protein	0.259	-1.9498	0.0106766	0.117576	yes	down	1.28	1.32	0.53	0.36	0.16	0.23	1.04333	0.25
gene2942	BBA_02943	hypothetical protein	0.256	-1.96697	4.54217e-07	3.91681e-05	yes	down	205.98	230.68	277.97	57.26	83.2	74.91	238.21	71.79
gene7368	BBA_07369	peptidase S1 and S6, chymotrypsin/Hap	0.256	-1.96372	0.00188372	0.036386	yes	down	39.97	167.88	193.47	16.45	47.81	24.4	133.773	29.5533
gene8791	BBA_08792	DUF300 domain protein, putative	0.255	-1.9718	0.000506831	0.0141066	yes	down	25.86	18.26	57.21	4.07	10.36	8.59	33.7767	7.67333
gene5439	BBA_05440	hypothetical protein	0.252	-1.98886	0.000170492	0.00603155	yes	down	3.58	5.01	2.77	0.52	1.43	0.62	3.78667	0.856667
gene9593	BBA_09594	putative peptidylarginine deiminase	0.251	-1.99672	0.00129552	0.0276206	yes	down	30.25	29.88	29.09	2.13	5.12	12.44	29.74	6.56333
gene9883	BBA_09884	hypothetical protein	0.251	-1.99507	0.0154069	0.148355	yes	down	47.27	46.31	56.84	5.38	7.32	22.54	50.14	11.7467
gene4548	BBA_04549	hypothetical protein	0.248	-2.01222	0.0391323	0.269957	yes	down	18.26	22.9	17.53	5.01	0.19	8.15	19.5633	4.45
gene3894	BBA_03895	alpha-galactosidase C	0.242	-2.0459	0.0279229	0.216572	yes	down	1.84	1.75	2.17	0.58	1.1	2.5	1.92	1.39333
gene9175	BBA_09176	alkaline serine protease AorO	0.241	-2.05223	0.0428165	0.284991	yes	down	546.8	631.93	530.22	3.29	116.01	240.92	569.65	120.073
gene2177	BBA_02178	DUF974 domain-containing protein	0.239	-2.0659	0.000453927	0.0131258	yes	down	3.27	5.72	4.55	1.1	1.51	0.39	4.51333	1
gene8901	BBA_08902	hypothetical protein	0.238	-2.06901	1.51044e-06	0.000115776	yes	down	20.77	31	45.83	9.59	4.76	7.13	32.5333	7.16
gene2198	BBA_02199	neutral amino acid transporter	0.235	-2.09214	0.000388497	0.0115806	yes	down	28.28	7.38	9.2	3.73	3.37	1.86	14.9533	2.98667
gene9427	BBA_09428	peptidase family M3	0.233	-2.10262	2.0795e-15	1.25524e-12	yes	down	12.61	12.89	10.4	2.42	2.17	2.93	11.9667	2.50667
gene5179	BBA_05180	hypothetical protein	0.229	-2.12359	1.81466e-10	3.98318e-08	yes	down	61.73	40.7	72.46	10.52	12.03	13.85	58.2967	12.1333
gene5381	BBA_05382	coatamer subunit protein	0.228	-2.13396	1.72728e-07	1.7198e-05	yes	down	5.62	8.2	8.24	0.97	1.49	2.02	7.35333	1.49333
gene7504	BBA_07505	peptidase A4 family protein	0.228	-2.13377	0.0134363	0.13574	yes	down	205.69	409.34	490.53	7.6	70.05	144.42	368.52	74.0233
gene9383	BBA_09384	DUF1338 domain protein	0.226	-2.1434	6.71634e-07	5.54413e-05	yes	down	9.9	21.39	12.62	4.14	2.87	2.16	14.6367	3.05667
gene7371	BBA_07372	homogentisate 1,2-dioxygenase	0.225	-2.15459	0.0356598	0.253424	yes	down	0.88	0.36	0.26	0.09	0.07	0.14	0.5	0.1
gene3214	BBA_03215	hypothetical protein	0.222	-2.17103	9.23952e-05	0.00370271	yes	down	42.2	25.69	23.68	51.01	23.65	23.09	30.5233	32.5833
gene3355	BBA_03356	NUDIX domain protein	0.215	-2.21632	0.00240105	0.0428638	yes	down	10.13	10.29	8.37	2.04	0.39	3.23	9.59667	1.88667
gene8386	BBA_08387	aromatic amino acid aminotransferase	0.215	-2.21646	4.03978e-10	7.80325e-08	yes	down	94.01	171.89	128.19	20.18	31.26	25.1	131.363	25.5133
gene7030	BBA_07031	MFS multidrug transporter	0.212	-2.23948	1.59549e-10	3.66887e-08	yes	down	5.23	4.97	8.57	1.32	1.14	1.33	6.25667	1.26333
gene7649	BBA_07650	hypothetical protein	0.208	-2.26784	1.17162e-10	2.97778e-08	yes	down	41.93	45.48	35.99	5.11	9.86	8.06	41.1333	7.67667
gene9664	BBA_09665	hypothetical protein	0.207	-2.27085	1.82038e-08	2.40839e-06	yes	down	32.04	32.13	19.88	2.63	5.16	10.1	28.0167	5.96333
gene4601	BBA_04602	NAD dependent epimerase/dehydratase	0.203	-2.29857	2.26882e-06	0.000166002	yes	down	32.98	20.37	21.34	2.24	4.82	6.41	24.8967	4.49
gene5739	BBA_05740	major facilitator superfamily transporter	0.199	-2.33277	0.00806064	0.0969485	yes	down	109.44	85.64	114.52	92.83	11.03	2.27	103.2	35.3767
gene8473	BBA_08474	hypothetical protein	0.187	-2.42001	0.0476822	0.304963	yes	down	3.52	4.4	4.96	0.38	0	1.74	4.29333	0.706667
gene8242	BBA_08243	calcineurin-like phosphoesterase	0.185	-2.4332	0.00141189	0.0295153	yes	down	294.12	357.29	271.35	7.36	48.62	94.3	307.587	50.0933
gene9554	BBA_09555	hypothetical protein	0.184	-2.44123	2.43672e-05	0.0012721	yes	down	1109.36	866.63	1314.72	71.03	138.8	340.52	1096.9	183.45
gene5164	BBA_05165	RBP protein	0.178	-2.49048	0.0407198	0.276368	yes	down	7.16	6.35	5.95	0	0.27	2.68	6.48667	0.983333
gene8475	BBA_08476	serine carboxypeptidase S28	0.178	-2.49131	2.46109e-08	3.00876e-06	yes	down	98.17	132.46	125.22	33.81	11.42	13.4	118.617	19.5433
gene3097	BBA_03098	zinc-binding dehydrogenase	0.177	-2.49936	2.18119e-05	0.00115747	yes	down	6.17	4.28	4.71	1.59	0.57	0.39	5.05333	0.85
gene5173	BBA_05174	hypothetical protein	0.177	-2.49507	3.19313e-08	3.71557e-06	yes	down	145.88	105.34	260.9	41.07	24.05	18.28	170.707	27.8
gene647	BBA_00648	cyanide hydratase	0.169	-2.56097	0.0384304	0.266548	yes	down	2.88	1.32	0.4	0.29	0	0.42	1.53333	0.236667
gene34	BBA_00035	hypothetical protein	0.159	-2.65429	0.0306524	0.230382	yes	down	31.22	9.18	5.67	1.79	1.24	3.97	15.3567	2.33333
gene4811	BBA_04812	cellular nucleic acid-binding protein	0.159	-2.65684	0.0233877	0.1924	yes	down	0.22	0.43	0.4	0.05	0.04	0.07	0.35	0.0533333
gene3547	BBA_03548	hypothetical protein	0.157	-2.66959	0.00521344	0.0715219	yes	down	1.93	6.83	8.65	1.4	0.08	1.08	5.80333	0.853333
gene8997	BBA_08998	hypothetical protein	0.156	-2.67618	0.00444213	0.0644139	yes	down	4.59	4.62	4.11	1.69	0.13	0.44	4.44	0.753333
gene9053	BBA_09054	putative MEI5 protein	0.155	-2.68845	8.23089e-11	2.16521e-08	yes	down	93.8	111.52	75.57	11.07	8.49	17.9	93.63	12.4867
gene6007	BBA_06008	FAD binding domain-containing protein	0.154	-2.69725	0.000897372	0.0212422	yes	down	4.86	2.25	1.89	0.08	0.38	0.75	3	0.403333
gene7363	BBA_07364	tat pathway signal sequence	0.154	-2.69967	0.013619	0.137012	yes	down	76.09	51.38	80.22	0.15	6.66	21.02	69.23	9.27667
gene9302	BBA_09303	hypothetical protein	0.15	-2.73226	0.000137642	0.00515251	yes	down	202.52	266.93	258.13	8.87	46.02	52.62	242.527	35.8367
gene125	BBA_00126	protein kinase, putative	0.149	-2.74423	0.0252437	0.203169	yes	down	1.8	4.11	7.38	1.3	0.56	0	4.43	0.62
gene3828	BBA_03829	peptidase family M3	0.142	-2.8153	8.78353e-06	0.000547299	yes	down	21.6	23.54	14.82	0.69	2.52	4.34	19.9867	2.51667
gene9809	BBA_09810	aminotransferase class-III	0.136	-2.8734	0.00360679	0.056919	yes	down	6.58	9.4	5	0	2.36	0.54	6.99333	0.966667
gene6632	BBA_06633	Phosphoesterase family protein	0.126	-2.98629	0.000318093	0.00991013	yes	down	3.06	13.17	23.49	2.17	1.46	1.16	13.24	1.59667
gene7518	BBA_07519	glucose sorbosone dehydrogenase	0.125	-3.00461	7.2212e-12	2.24975e-09	yes	down	19.94	18.93	16.09	2.03	1.07	3.06	18.32	2.05333
gene6780	BBA_06781	hypothetical protein	0.118	-3.08026	0.0165053	0.155066	yes	down	3.38	2.53	1.14	0	0.19	0.52	2.35	0.236667
gene7680	BBA_07681	methyltransferase domain-containing protein	0.11	-3.18725	5.09531e-13	1.89271e-10	yes	down	44.1	33.09	57.79	2.5	5.6	5.21	44.9933	4.43667
gene1459	BBA_01460	hypothetical protein	0.101	-3.31273	0.00145081	0.0299399	yes	down	346.1	272.66	302.32	93.57	7.54	1.62	307.027	34.2433
gene7613	BBA_07614	hypothetical protein	0.1	-3.3151	1.31488e-08	1.81416e-06	yes	down	5.35	2.44	8.86	0.75	0.46	0.55	5.55	0.586667
gene7336	BBA_07337	Alcohol dehydrogenase	0.095	-3.39966	0.00364639	0.0572223	yes	down	2.83	0.38	0.52	0.11	0.17	0.04	1.24333	0.106667
gene6421	BBA_06422	hypothetical protein	0.092	-3.44621	0.00727363	0.090178	yes	down	0.28	0.11	0.62	0	0.04	0.04	0.336667	0.0266667
gene4338	BBA_04339	hypothetical protein	0.091	-3.45422	8.43137e-10	1.48055e-07	yes	down	8.69	7.4	3.88	0.37	0.38	0.87	6.65667	0.54
gene9543	BBA_09544	restless-like transposase	0.083	-3.5897	0.00529048	0.0722709	yes	down	11.99	7.47	8.67	0	0	1.99	9.37667	0.663333
gene318	BBA_00319	Peptidase S8	0.078	-3.68362	4.00895e-10	7.80325e-08	yes	down	635.6	358.91	600.24	10.51	35.85	61.19	531.583	35.85
gene3212	BBA_03213	putative aspartic protease	0.05	-4.3208	0.0245708	0.199081	yes	down	2252.33	1802.43	1976.99	290.22	0.85	1.09	2010.58	97.3867
gene7289	BBA_07290	hypothetical protein	0.049	-4.35299	4.43389e-10	8.31896e-08	yes	down	24.83	16.59	58.7	1.39	1.29	1.84	33.3733	1.50667
gene9114	BBA_09115	Cupin family protein	0.049	-4.34724	1.25317e-11	3.66762e-09	yes	down	778.64	385.98	340.62	22.46	37.28	5.66	501.747	21.8
gene2284	BBA_02285	PBN1 protein	0.043	-4.53639	0.0406765	0.276268	yes	down	8.51	10.61	8.4	0	0	1.02	9.17333	0.34
gene5957	BBA_05958	Fungal specific transcription factor, putative	0.034	-4.8661	0.000576608	0.0155555	yes	down	3.34	2.79	7.94	0	0	0.39	4.69	0.13
gene437	BBA_00438	GNAT family acetyltransferase, putative	0.032	-4.97132	0.0271591	0.212564	yes	down	0	1.71	2.9	0.21	0	0	1.53667	0.07
gene2891	BBA_02892	hypothetical protein	0.026	-5.26586	1.68298e-18	1.25033e-15	yes	down	1012.32	484.99	531.25	12.27	35.14	9.44	676.187	18.95
gene9115	BBA_09116	selenium-binding protein	0.024	-5.38158	2.55294e-24	3.52233e-21	yes	down	978.51	624.4	421.02	5.76	20.16	3.09	674.643	9.67
gene1570	BBA_01571	splicing factor u2af-associated protein 2	0.004	-8.10358	1.13816e-09	1.86311e-07	yes	down	1.9	2.91	3.22	0	0	0	2.67667	0
gene1700	BBA_01701	C6 finger domain protein	0.004	-8.13221	0.0374536	0.261552	yes	down	0	1.96	5.79	0	0	0	2.58333	0
gene3523	BBA_03524	NUDIX domain-containing protein	0.003	-8.54935	0.0286894	0.220081	yes	down	0	3	9.8	0	0	0	4.26667	0
gene6380	BBA_06381	C6 finger domain protein	0.002	-9.30477	1.02505e-07	1.11235e-05	yes	down	7.9	1.4	0.2	0	0	0	3.16667	0
gene4663	BBA_04664	pyridoxal-phosphate dependent enzyme	0.001	-9.75202	0.0125643	0.131073	yes	down	10	4.48	10	0	0	0	8.16	0
gene982	BBA_00983	alpha/beta hydrolase, putative	0.001	-9.46923	0.00103533	0.0236002	yes	down	16.53	0.05	3.06	0	0	0	6.54667	0
gene7765	BBA_07766	endothiapepsin-like protein	0	-11.5704	5.55651e-59	5.36647e-55	yes	down	286.75	273.33	226.45	0	0	0.23	262.177	0.0766667
